# Supplementary material for: A NIGT1-centred transcriptional cascade regulates nitrate signalling and incorporates phosphorus starvation signals in Arabidopsis
Source: Nat Commun. 2018 Apr 10;9:1376. doi: 10.1038/s41467-018-03832-6 (PMC5893545; doi:10.1038/s41467-018-03832-6)
Supplement: Supplementary file 3 — Supplementary Data 1 [file 41467_2018_3832_MOESM3_ESM.xlsx]

## Sheet: Table S1
Supplementary Data 1. List of nitrate-inducible genes whose expression is repressed by NIGT1.2 overexpression
Identifier	AGI	Description	KNO3_30min/no_addition	KNO3_3hrs/no_addition	KNO3/KCl 30min	KNO3/KCl 3hrs	WT/NIGT1.2ox shoot	WT/NIGT1.2ox root	downregulated in NLP6-SUPRD#7a	downregulated in NLP6-SUPRD#14a
253657_at	AT4G30110	HMA2 (Heavy metal ATPase 2); cadmium-transporting ATPase	12.299	6.1254	98.0769	63.5	1.66971		0.362562	0.525
252396_at	AT3G47980	NITR2;2; integral membrane HPP family protein; nitrite transporter	24.9135	21.6827	80.9688	102.5		1.58315	0.240631	0.482438
260624_at	AT1G08100	ATNRT2.2 (Arabidopsis thaliana high-affinity nitrate transporter 2.2); nitrate transmembrane transporter	53.8657	52.097	80.2	72.7187		5.99585	0.117321
266851_at	AT2G26820	ATPP2-A3 (Phloem protein 2-A3); carbohydrate binding	7.06748	4.77607	76.8	43.25		1.34269		0.608748
253036_at	AT4G38340	NLP3; RWP-RK domain-containing protein	26.559	7.40821	57.0337	7.95433		3.27354
264859_at	AT1G24280	G6PD3 (GLUCOSE-6-PHOSPHATE DEHYDROGENASE 3); glucose-6-phosphate dehydrogenase	46.5614	32.6189	42.7039	31.6366		1.72968	0.178707	0.301352
250472_at	AT5G10210	similar to unknown protein [Arabidopsis thaliana] (TAIR:AT5G65030.1); similar to 80A08_18 [Brassica rapa subsp. pekinensis] (GB:AAZ67603.1); contains InterPro domain C2 calcium-dependent membrane targeting (InterPro:IPR000008)	115.064	235.8	39.0648	56.1429		4.53159	0.45181	0.535873
259813_at	AT1G49860	ATGSTF14 (Arabidopsis thaliana Glutathione S-transferase (class phi) 14); glutathione transferase	19.1143	60.1982	38.0127	93.553		7.4915		0.653696
266832_at	AT2G30040	MAPKKK14 (Mitogen-activated protein kinase kinase kinase 14); kinase	34.0364	10.0098	30.8575	13.3227	3.19815	2.01606	0.485384
265475_at	AT2G15620	NIR1 (NITRITE REDUCTASE); ferredoxin-nitrate reductase	33.7931	30.6872	29.8767	23.8087	2.32342		0.279204	0.448503
266222_at	AT2G28780	similar to unknown protein [Arabidopsis thaliana] (TAIR:AT3G09450.1); similar to unnamed protein product [Vitis vinifera] (GB:CAO21693.1)	10.3594	23.3906	27.625	21.6957	1.08933	5.81726	0.530651
246996_at	AT5G67420	LBD37 (LOB DOMAIN-CONTAINING PROTEIN 37)	34.9351	20.2633	24.1494	12.3648		2.07418	0.212563	0.441131
249325_at	AT5G40850	UPM1 (UROPHORPHYRIN METHYLASE 1); uroporphyrin-III C-methyltransferase	15.8032	12.0766	22.1706	10.7571		1.64617	0.221298	0.338765
260059_at	AT1G78090	ATTPPB (TREHALOSE-6-PHOSPHATE PHOSPHATASE)	17.0736	6.91211	21.3929	10		2.36618	0.565494	0.631844
259365_at	AT1G13300	NIGT1.4; HRS1; myb family transcription factor	25.4426	17.7249	20.152	11.0854		8.188	0.650709	0.468224
265917_at	AT2G15080	disease resistance family protein	4.10959	2.81507	20	10.275	1.5354		0.0774565	0.140047
245504_at	AT4G15660	glutaredoxin family protein	3.81383	21.7979	19.9167	35.9474		1.14087	0.147194	0.460044
252220_at	AT3G49940	LBD38 (LOB DOMAIN-CONTAINING PROTEIN 38)	35.7097	27.3216	19.7886	17.9086		2.2178	0.400135	0.555939
253408_at	AT4G32950	protein phosphatase 2C, putative / PP2C, putative	19.4155	5.06058	19.154	6.02744		2.38721	0.587387	0.523058
265766_at	AT2G48080	oxidoreductase, 2OG-Fe(II) oxygenase family protein	27.7096	18.3868	18.2363	14.1781	1.30757		0.148361	0.372495
253043_at	AT4G37540	LBD39 (LOB DOMAIN-CONTAINING PROTEIN 39)	16.8636	15.4628	16.1944	15.2114		1.5468	0.129268	0.304573
260623_at	AT1G08090	ATNRT2:1 (Arabidopsis thaliana high affinity nitrate transporter 2.1); nitrate transmembrane transporter	22.8115	33.6615	14.8615	24.2504		1.50804	0.467067	0.623261
246597_at	AT5G14760	AO (L-ASPARTATE OXIDASE); L-aspartate oxidase	10.2579	3.58296	14.7947	4.81771		2.3992	0.092672	0.272172
257645_at	AT3G25790	NIGT1.3; HHO1; myb family transcription factor	8.39019	8.32009	13.3	9.27344		7.97778	0.0412249	0.115739
252397_at	AT3G47980	NITR2;2; integral membrane HPP family protein; nitrite transporter	10.0064	7.15429	12.7073	7.57114		1.66482	0.240631	0.482438
266866_at	AT2G29940	ATPDR3/PDR3 (PLEIOTROPIC DRUG RESISTANCE 3); ATPase, coupled to transmembrane movement of substances	6.66667	2.46667	12.5	0.660714	1.1055		0.87929
261806_at	AT1G30510	ATRFNR2 (ROOT FNR 2); oxidoreductase	11.951	10.6668	11.7517	10.1443	2.24993	1.9748	0.469796	0.562087
263096_at	AT2G16060	AHB1 (ARABIDOPSIS HEMOGLOBIN 1)	11.128	31.2324	10.6476	31.1997		2.94014	0.290286	0.359765
259681_at	AT1G77760	NIA1 (NITRATE REDUCTASE 1)	9.02825	7.68301	10.5993	7.06488		1.43659	0.210145	0.427882
247591_at	AT5G60770	ATNRT2.4 (Arabidopsis thaliana high affinity nitrate transporter 2.4); nitrate transmembrane transporter	5.62998	0.309133	10.4978	0.435644		13.9572
254074_at	AT4G25490	CBF1 (C-REPEAT/DRE BINDING FACTOR 1); DNA binding / transcription activator/ transcription factor	3.36585	1.82927	10.2222	2.94118	2.55544		0.117614
254125_at	AT4G24670	TAR2; alliinase family protein	8.62823	9.52371	10.187	11.879	1.89509	2.78719	0.633834	0.76727
256891_at	AT3G19030	similar to unknown protein [Arabidopsis thaliana] (TAIR:AT1G49500.1)	9.23936	8.94342	10.1202	9.32208	4.35638	2.40401	0.143896	0.258074
253483_at	AT4G31910	transferase family protein	6.25616	3.77477	9.19837	4.37158		1.48848	0.490289
252011_at	AT3G52720	carbonic anhydrase family protein	1.752	4.134	9.125	13.78	2.37387		0.10094	0.272963
247026_at	AT5G67080	MAPKKK19 (Mitogen-activated protein kinase kinase kinase 19); kinase	7.42308	0.852564	8.97674	1.38542	4.80571
251195_at	AT3G62930	glutaredoxin family protein	21.8276	40.6724	8.91549	27.4302		2.23239	0.515723	0.590389
255230_at	AT4G05390	ATRFNR1 (ROOT FNR 1); oxidoreductase	9.11894	8.06693	8.57876	7.73156		1.17816	0.461184	0.480874
249923_at	AT5G19120	aspartic-type endopeptidase/ pepsin A	17.2804	18.4151	8.34759	22.7877		2.63833	0.619175
266584_s_at	AT1G13430;AT2G14920	[AT1G13430, sulfotransferase family protein];[AT2G14920, sulfotransferase family protein]	5.44251	1.9131	8.1747	1.44545		1.80717
257486_at	AT1G63590	receptor-like protein kinase-related	2.06452	0.370968	8	0.958333	1.10561		0.302421
266778_at	AT2G29090	CYP707A2 (cytochrome P450, family 707, subfamily A, polypeptide 2); oxygen binding	11.3074	6.49324	7.71198	4.49065	5.42074
260287_at	AT1G80440	kelch repeat-containing F-box family protein	8.00431	4.64039	7.10328	4.96443	2.52504		0.748269
250832_at	AT5G04950	NAS1; nicotianamine synthase, putative	5.33312	31.0987	6.84069	43.516	2.79137	19.2864
255734_at	AT1G25550	NIGT1.1; HHO3; myb family transcription factor	8.2673	4.84355	6.81971	4.33873	11.8848	3.81919	0.332526	0.453416
251970_at	AT3G53150	UGT73D1 (UDP-GLUCOSYL TRANSFERASE 73D1); UDP-glycosyltransferase	4.28295	0.833811	6.77891	1.08989		2.15033
248964_at	AT5G45340	CYP707A3 (cytochrome P450, family 707, subfamily A, polypeptide 3); oxygen binding	12.0527	3.59927	6.57129	4.71905	4.7948
265280_at	AT2G28355	LCR5 (Low-molecular-weight cysteine-rich 5)	3.39375	4.14375	6.46429	0.969298	1.11671		0.523181
264745_at	AT1G62180	APR2 (5'ADENYLYLPHOSPHOSULFATE REDUCTASE 2)	6.63682	4.60255	6.43952	4.7887	1.53508	2.07075	0.614371	0.596239
258349_at	AT3G17609	HYH (HY5-HOMOLOG); DNA binding / transcription factor	5.67978	2.71536	6.42585	2.64599	2.43384	3.31944	0.493041	0.720971
247199_at	AT5G65210	TGA1; DNA binding / calmodulin binding / transcription factor	3.99982	3.53744	6.13306	4.2484	5.98444	35.4154	0.72797	0.68328
255041_at	AT4G09620	similar to unnamed protein product [Vitis vinifera] (GB:CAO43686.1); contains InterPro domain Mitochodrial transcription termination factor-related (InterPro:IPR003690)	6.02494	3.04753	5.96605	3.18485	1.40951	1.47431	0.682486	0.660688
253510_at	AT4G31730	GDU1 (GLUTAMINE DUMPER 1)	2.66777	5.84256	5.94475	11.0117		3.72219	0.844731
246522_at	AT5G15830	ATBZIP3 (ARABIDOPSIS THALIANA BASIC LEUCINE-ZIPPER 3); DNA binding / transcription factor	4.98083	6.68558	5.75798	12.8584	1.38923	2.54877
248551_at	AT5G50200	NAR2.1; NRT3.1; WR3 (WOUND-RESPONSIVE 3); nitrate transmembrane transporter	5.62618	5.08888	5.68291	4.42394		1.70186	0.665768	0.683849
259996_at	AT1G67910	similar to unknown protein [Arabidopsis thaliana] (TAIR:AT1G24577.1); similar to unknown [Populus trichocarpa] (GB:ABK93048.1)	6.57317	5.73171	5.65385	5.42308		2.61877
259842_at	AT1G73602;AT1G73600	[AT1G73602, CPuORF32 (Conserved peptide upstream open reading frame 32)];[AT1G73600, phosphoethanolamine N-methyltransferase]	5.04382	14.2089	5.48129	18.8371	51.2943	24.7771
254931_at	AT4G11460	protein kinase family protein	5.9637	5.84323	5.45921	6.83591	2.25021		0.414431	0.442406
254644_at	AT4G18510	CLE2 (CLAVATA3/ESR-RELATED); receptor binding	5.28454	10.1645	5.40909	7.57353		3.41928	0.372139	0.745455
247407_at	AT5G62900	similar to unknown protein [Arabidopsis thaliana] (TAIR:AT5G50090.1); similar to Os09g0381600 [Oryza sativa (japonica cultivar-group)] (GB:NP_001063061.1); similar to unnamed protein product [Vitis vinifera] (GB:CAO40951.1)	5.17802	2.08978	5.32643	2.29983		2.33725	0.678212	0.665792
254665_at	AT4G18340	glycosyl hydrolase family 17 protein	7.03102	9.18372	5.14779	8.89696		1.77569	0.698219	0.745276
262310_at	AT1G70840	MLP31 (MLP-LIKE PROTEIN 31)	3.5	3.62	5.14706	2.58571		2.0457	0.46366
258570_at	AT3G04530	PPCK2 (PHOSPHOENOLPYRUVATE CARBOXYLASE KINASE 2); kinase	3.22146	1.10236	5.14623	1.15464		3.01724
256788_at	AT3G13730	CYP90D1 (CYTOCHROME P450, FAMILY 90, SUBFAMILY D, POLYPEPTIDE 1); oxidoreductase, acting on paired donors, with incorporation or reduction of molecular oxygen, NADH or NADPH as one donor, and incorporation of one atom of oxygen / oxygen binding	4.43973	4.11781	5.06406	4.05121	1.30157	2.29332	0.378107	0.659502
253604_at	AT4G30970	unknown protein	6.8	0.7	4.85714	1.16667	1.07122
248267_at	AT5G53460	GLT1 (NADH-dependent glutamate synthase 1 gene)	5.24427	5.89051	4.79489	5.49334		1.30416	0.559894	0.632873
253317_at	AT4G33960	similar to unknown protein [Arabidopsis thaliana] (TAIR:AT2G15830.1)	4.00164	5.16039	4.79412	7.56115	2.25858		0.269446	0.416486
249188_at	AT5G42830	transferase family protein	3.03863	3.05086	4.76768	4.40428		4.004	0.558126	0.472928
267361_at	AT2G39920	acid phosphatase class B family protein	4.14777	4.05668	4.61486	4.70423	3.98228
253263_at	AT4G34000	ABF3/DPBF5 (ABSCISIC ACID RESPONSIVE ELEMENTS-BINDING FACTOR 3); DNA binding / protein binding / transcription activator/ transcription factor	3.31982	0.961336	4.53074	1.00747		1.35893	0.54735	0.557558
261481_at	AT1G14260	zinc finger (C3HC4-type RING finger) family protein	4.55509	1.34224	4.52488	1.38144		1.39916	0.716225
249920_at	AT5G19260	similar to unknown protein [Arabidopsis thaliana] (TAIR:AT3G06020.1); similar to hypothetical protein [Vitis vinifera] (GB:CAN75990.1)	3.42748	1.28299	4.5158	1.22425	3.28945	3.28616	0.557482
257217_at	AT3G14940	ATPPC3 (PHOSPHOENOLPYRUVATE CARBOXYLASE 3); phosphoenolpyruvate carboxylase	3.36405	3.18602	4.46207	3.20805		2.83454	0.762207
251154_at	AT3G63110	ATIPT3 (Arabidopsis thaliana isopentenyltransferase 3); transferase, transferring alkyl or aryl (other than methyl) groups	3.9084	5.32824	4.39485	6.28829	1.44171	2.01545	0.297419	0.485673
250278_at	AT5G12860	DIT1 (DICARBOXYLATE TRANSPORTER 1); oxoglutarate:malate antiporter	4.41665	4.48248	4.34464	4.15097		1.3673	0.419426	0.668346
248048_at	AT5G56080	NAS2; nicotianamine synthase, putative	2.01875	5.84141	4.30667	11.5743		4.47229
256150_at	AT1G55120	ATFRUCT5 (BETA-FRUCTOFURANOSIDASE 5); hydrolase, hydrolyzing O-glycosyl compounds / levanase	3.0778	2.17834	4.30344	3.41026	2.10909	2.4357
249932_at	AT5G22390	similar to unnamed protein product [Vitis vinifera] (GB:CAO48728.1)	1.86395	2.79592	4.28125	1.87671		1.77606
246997_at	AT5G67390	similar to unknown protein [Arabidopsis thaliana] (TAIR:AT1G69360.1); similar to unnamed protein product [Vitis vinifera] (GB:CAO71983.1)	4.62113	2.30928	4.24882	2.4086	2.74919	1.80879	0.595242
250230_at	AT5G13900	protease inhibitor/seed storage/lipid transfer protein (LTP) family protein	3.04939	1.20155	4.2207	1.21817		1.48352
260005_at	AT1G67920	similar to unknown protein [Arabidopsis thaliana] (TAIR:AT1G24600.1)	4.3184	2.54243	4.1747	2.42445	3.76961		0.578794	0.625624
252859_at	AT4G39780	AP2 domain-containing transcription factor, putative	4.81716	3.76862	4.14369	3.21058	4.09353		0.526807	0.821946
263572_at	AT2G17060	disease resistance protein (TIR-NBS-LRR class), putative	3.24265	2.42279	4.08333	2.84052		2.18183	0.77542	0.475859
262915_at	AT1G59940	ARR3 (RESPONSE REGULATOR 3); transcription regulator/ two-component response regulator	5.0583	2.23857	4.05172	1.46996		3.25257	0.653118
249955_at	AT5G18840	sugar transporter, putative	4.01674	4.70373	4.03714	4.27931		1.324
247228_at	AT5G65140	trehalose-6-phosphate phosphatase, putative	4.69706	1.56471	3.90783	1.97525		1.64814
266834_s_at	AT2G05050;AT3G27140; AT4G08260;AT2G30020	[AT2G05050, pseudogene, protein phosphatase 2C, blastp match of 65% identity and 8.1e-74 P-value to GP|30013681|gb|AAP03883.1||AY220484 Avr9/Cf-9 rapidly elicited protein 284 {Nicotiana tabacum}];[AT3G27140, protein phosphatase 2C, putative / PP2C, putative];[AT4G08260, protein phosphatase 2C, putative / PP2C, putative];[AT2G30020, protein phosphatase 2C, putative / PP2C, putative]	3.96515	1.60292	3.87104	1.3293	3.94875	1.07606
261636_at	AT1G50110	branched-chain amino acid aminotransferase 6 / branched-chain amino acid transaminase 6 (BCAT6)	3.12006	1.36351	3.82982	1.91952	2.3762	2.42735	0.817612	0.873862
248392_at	AT5G52050	MATE efflux protein-related	10.8115	18.8769	3.80894	20.9744	1.52643		0.146157	0.423767
258350_at	AT3G17510	CIPK1 (CBL-INTERACTING PROTEIN KINASE 1); kinase	4.32576	2.02915	3.79684	2	2.29112	1.6564	0.31837	0.545921
264369_at	AT1G70430	protein kinase family protein	2.07143	2.4881	3.78261	2.09	1.07655
262356_at	AT1G73000	similar to Bet v I allergen family protein [Arabidopsis thaliana] (TAIR:AT2G26040.1); similar to unnamed protein product [Vitis vinifera] (GB:CAO43790.1); contains InterPro domain Streptomyces cyclase/dehydrase (InterPro:IPR005031)	6.21739	1.70652	3.76316	1.40179		2.06045
245171_at	AT2G47560	zinc finger (C3HC4-type RING finger) family protein	4.6875	1.5	3.75	1.5	1.55368		0.654174
267010_at	AT2G39250	SNZ (SCHNARCHZAPFEN); DNA binding / transcription factor	7.85156	6.69141	3.72222	3.85811	1.51009		0.212177	0.245275
262113_at	AT1G02820	late embryogenesis abundant 3 family protein / LEA3 family protein	2.84356	9.9908	3.708	14.4115	2.89135		0.0206558	0.128571
260814_at	AT1G43710	SDC1; EMB1075 (EMBRYO DEFECTIVE 1075); carboxy-lyase	3.51815	2.35636	3.69916	1.95738	1.87156	1.25054	0.459696	0.607301
260168_at	AT1G71980	protease-associated zinc finger (C3HC4-type RING finger) family protein	3.94569	1.75212	3.66441	1.70354		1.13129	0.862044
267573_at	AT2G30670	tropinone reductase, putative / tropine dehydrogenase, putative	3.7526	15.8253	3.65152	20.1921	1.30555	2.61776	0.116485	0.275818
248172_at	AT5G54660	heat shock protein-related	4.04523	1.65719	3.62771	1.71319	1.43735		0.542214	0.6703
253224_at	AT4G34860	beta-fructofuranosidase, putative / invertase, putative / saccharase, putative / beta-fructosidase, putative	3.79431	1.59162	3.59212	1.69623		1.50102	0.770157	0.898438
248646_at	AT5G49100	similar to unknown protein [Arabidopsis thaliana] (TAIR:AT3G06868.1); similar to unnamed protein product [Vitis vinifera] (GB:CAO44794.1)	2.94712	1.8149	3.56395	2.10894	1.37646			0.87486
249442_at	AT5G39590	similar to unnamed protein product [Vitis vinifera] (GB:CAO61019.1); contains InterPro domain TLDc (InterPro:IPR006571)	3.57309	3.7611	3.56233	3.91974		1.205	0.357151	0.430303
250944_at	AT5G03380	heavy-metal-associated domain-containing protein	3.36959	3.59942	3.54453	3.50019	1.84078	2.15512		0.778342
256674_at	AT3G52360	similar to unknown protein [Arabidopsis thaliana] (TAIR:AT2G35850.1); similar to unnamed protein product [Vitis vinifera] (GB:CAO39911.1)	2.58468	2.11198	3.54105	2.1513	2.27102	1.43697	0.601888
250234_at	AT5G13420	transaldolase, putative	2.9761	4.06062	3.48305	4.47023		1.29403	0.551816	0.697224
254195_at	AT4G24020	NLP7; RWP-RK domain-containing protein	3.78184	1.07179	3.48225	1.15851		1.28653
258920_at	AT3G10520	AHB2 (NON-SYMBIOTIC HAEMOGLOBIN 2)	3.61316	2.85315	3.44768	2.66905	1.46743	1.61976
246358_x_at	no_match	no_match	3.2069	0.87931	3.44444	1.21429	1.1534
254075_at	AT4G25470	CBF2 (FREEZING TOLERANCE QTL 4); DNA binding / transcription activator/ transcription factor	6.17647	3.20588	3.44262	2.86842	2.22357		0.383623	0.616571
251396_at	AT3G60750	transketolase, putative	3.60837	3.6665	3.37082	3.53144		1.25706	0.743017
261193_at	AT1G32920	similar to unknown protein [Arabidopsis thaliana] (TAIR:AT1G32928.1)	4.80083	3.0833	3.36046	2.32458	2.92003
261791_at	AT1G16170	similar to unknown protein [Arabidopsis thaliana] (TAIR:AT1G79660.1); similar to Os08g0266200 [Oryza sativa (japonica cultivar-group)] (GB:NP_001061402.1); similar to unnamed protein product [Vitis vinifera] (GB:CAO23158.1)	3.3503	3.13772	3.30413	3.11905		1.24336	0.283297	0.46468
256799_at	AT3G18560	similar to unknown protein [Arabidopsis thaliana] (TAIR:AT1G49000.1); similar to unnamed protein product [Vitis vinifera] (GB:CAO68009.1)	3.86288	4.02955	3.28968	3.88248	2.37445	1.62128	0.621375	0.800259
258629_at	AT3G02850	SKOR (stelar K+ outward rectifier); cyclic nucleotide binding / outward rectifier potassium channel	3.11278	6.95865	3.28571	5.31897		1.5727	0.249711	0.496568
247768_at	AT5G58900	myb family transcription factor	3.9306	1.97553	3.27988	1.51777		1.21469
262554_at	AT1G31380	similar to meprin and TRAF homology domain-containing protein / MATH domain-containing protein [Arabidopsis thaliana] (TAIR:AT1G31390.1); similar to MATH domain containing protein [Brassica oleracea] (GB:ABD65138.1); contains InterPro domain MATH (InterPro:IPR002083)	2.03731	2.41791	3.25	1.8		1.06031		0.747679
255924_at	AT1G22170	phosphoglycerate/bisphosphoglycerate mutase family protein	3.17967	2.3728	3.22575	2.49048		1.62614
247265_at	AT5G64550;AT5G64552	[AT5G64550, loricrin-related];[AT5G64552, CPuORF22 (Conserved peptide upstream open reading frame 22)]	2.59276	0.471735	3.22392	0.449596		2.01405
249359_at	AT5G40470	similar to F-box family protein (FBL4) [Arabidopsis thaliana] (TAIR:AT4G15475.1); similar to unnamed protein product [Vitis vinifera] (GB:CAO14707.1); contains InterPro domain Leucine-rich repeat 2 (InterPro:IPR013101)	2.61439	1.57154	3.17444	1.25674	1.76931	2.12031	0.721036	0.880418
265649_at	AT2G27510	ATFD3 (FERREDOXIN 3); electron carrier	3.10104	2.3711	3.09375	2.46568		1.21683	0.360282	0.649001
245616_at	AT4G14480	protein kinase family protein	2.82054	2.18397	3.08519	2.28723	1.54478		0.462723	0.476829
260393_at	AT1G73920	lipase family protein	2.84026	2.48035	3.06948	2.80298	1.73766	1.82118	0.296859	0.481902
267533_at	AT2G42070	ATNUDT23 (Arabidopsis thaliana Nudix hydrolase homolog 23); hydrolase	3.03426	2.10146	2.96217	2.12614	1.25217		0.621023	0.728075
255255_at	AT4G05070	unknown protein	2.43981	3.33892	2.92806	2.59609	1.92707		0.637848
250680_at	AT5G06570	hydrolase	2.29006	1.90365	2.85823	2.00107		1.47516	0.759362
255456_at	AT4G02920	similar to unknown protein [Arabidopsis thaliana] (TAIR:AT1G03340.1); similar to hypothetical protein MtrDRAFT_AC161864g5v2 [Medicago truncatula] (GB:ABE86673.1)	3.94068	3.11398	2.85663	2.64119	2.90529	1.63305	0.67588	0.744283
258275_at	AT3G15760	similar to unknown protein [Arabidopsis thaliana] (TAIR:AT1G52565.1); similar to unnamed protein product [Vitis vinifera] (GB:CAO62742.1)	2.31563	1.31416	2.85455	1.56866	5.60122		0.655588
245912_at	AT5G19600	SULTR3;5; sulfate transmembrane transporter	2.07522	7.52959	2.83333	8.6617		1.73405	0.0287651	0.0929666
259632_at	AT1G56430	NAS4; nicotianamine synthase, putative	3.51083	5.79035	2.81754	5.63506	1.48181		0.787792
246868_at	AT5G26010	protein serine/threonine phosphatase	4.48101	3.73418	2.80952	2.83654		1.36573	0.203082	0.29976
250107_at	AT5G15330	SPX4; SPX (SYG1/Pho81/XPR1) domain-containing protein	3.62376	1.63366	2.8046	1.87234	2.65366	1.80611
258609_at	AT3G02910	Identical to UPF0131 protein At3g02910 [Arabidopsis Thaliana] (GB:Q9M8T3); similar to unknown protein [Arabidopsis thaliana] (TAIR:AT5G46720.1); similar to Os03g0854000 [Oryza sativa (japonica cultivar-group)] (GB:NP_001051934.1); similar to unknown [Picea sitchensis] (GB:ABK22133.1); contains InterPro domain Butirosin biosynthesis, BtrG-like (InterPro:IPR013024); contains InterPro domain Protein…	2.60125	1.72863	2.80297	1.43523	3.53324	3.69662	0.722058
254660_at	AT4G18250	receptor serine/threonine kinase, putative	2.11641	0.721875	2.78704	1.08451		1.51742
255479_at	AT4G02380	SAG21 (SENESCENCE-ASSOCIATED GENE 21)	2.35116	2.35032	2.77796	2.63221		1.29137	0.216286	0.531875
255551_at	AT4G01840	KCO5 (Ca2+ activated outward rectifying K+ channel 5); outward rectifier potassium channel	2.37439	1.1121	2.77097	0.682692	2.17152	2.64678
245510_at	AT4G15740	C2 domain-containing protein	2.96524	1.30012	2.76948	1.32155		2.11604
253253_at	AT4G34750	auxin-responsive protein, putative / small auxin up RNA (SAUR_E)	2.5675	3.09464	2.74471	3.60513		1.49682	0.612526	0.832212
257285_at	AT3G29760	NLI interacting factor (NIF) family protein	2.93697	1.17416	2.73796	1.00594	1.34975		0.771676	0.734272
264790_at	AT2G17820	ATHK1 (HISTIDINE KINASE 1)	3.12523	2.63369	2.72618	2.55567	1.55179	1.47469	0.523409	0.510692
255651_at	AT4G00940	Dof-type zinc finger domain-containing protein	2.29806	1.46079	2.64869	1.56929		1.33272
263799_at	AT2G24550	similar to unknown protein [Arabidopsis thaliana] (TAIR:AT4G31510.1); similar to unknown [Populus trichocarpa x Populus deltoides] (GB:ABK96563.1)	1.73514	2.39159	2.6074	2.50756	2.93771
246135_at	AT5G20885	zinc finger (C3HC4-type RING finger) family protein	2.4465	1.58103	2.59934	1.82351		2.11512	0.745329
248485_at	AT5G51050	mitochondrial substrate carrier family protein	2.97926	0.851294	2.59879	0.82356	3.72567	3.99943
247754_at	AT5G59080	similar to unknown protein [Arabidopsis thaliana] (TAIR:AT5G02020.1); similar to unnamed protein product [Vitis vinifera] (GB:CAO15731.1)	4.04974	5.58115	2.57833	5.00469	5.43849	1.8263	0.47612	0.729208
257516_at	AT1G69040	ACR4 (ACT REPEAT 4); amino acid binding	2.89387	2.33819	2.5279	2.42806		1.32578
258338_at	AT3G16150	L-asparaginase, putative / L-asparagine amidohydrolase, putative	2.05778	0.160258	2.50141	0.162301	9.92358		0.343848	0.707379
256599_at	AT3G14760	similar to unnamed protein product [Vitis vinifera] (GB:CAO39487.1)	1.11111	4.05556	2.5	6.44118	2.25005
256548_at	AT3G14770	nodulin MtN3 family protein	1.87117	2.83655	2.48643	3.01812	1.74939		0.224651
251090_at	AT5G01340	mitochondrial substrate carrier family protein	2.19126	2.01596	2.48239	2.16489		1.54078	0.647787
256751_at	AT3G27170	CLC-B (chloride channel protein B); anion channel/ voltage-gated chloride channel	2.28013	2.0172	2.40578	2.16443		1.8903	0.367686	0.598742
250063_at	AT5G17880	CSA1 (CONSTITUTIVE SHADE-AVOIDANCE1); ATP binding / protein binding / transmembrane receptor	2.74488	1.70734	2.36892	1.68434		1.50422	0.874603	0.737931
251017_at	AT5G02760	protein phosphatase 2C family protein / PP2C family protein	2.38841	2.35622	2.36306	2.039	2.76061
266179_at	AT2G02300	ATPP2-B5 (Phloem protein 2-B5); carbohydrate binding	2.16	0.54	2.34783	2.25		1.17143
248550_at	AT5G50210	QS (QUINOLINATE SYNTHASE); quinolinate synthetase A	2.00337	1.04858	2.30751	1.01436	1.3323		0.422136	0.55516
252612_at	AT3G45160	contains domain PROKAR_LIPOPROTEIN (PS51257)	1.78545	3.14866	2.28543	4.4442		2.63597	0.331415	0.457079
246193_at	AT5G20880	transposable element gene	2.48737	1.9129	2.26727	1.78918		1.73107	0.604794
257530_at	AT3G03040	F-box family protein	2.30126	2.27197	2.26623	1.89177		1.17555	0.577377	0.673877
265948_at	AT2G19590	ACO1 (ACC OXIDASE 1); 1-aminocyclopropane-1-carboxylate oxidase	2.63418	2.16095	2.2648	2.60687		1.56472
260572_at	AT2G43760	molybdopterin biosynthesis MoaE family protein	2.01594	1.80031	2.26466	1.58728		1.23135	0.461519	0.511989
247921_at	AT5G57660	zinc finger (B-box type) family protein	2.69131	2.325	2.25479	1.89137		2.02358	0.331014	0.455155
252133_at	AT3G50900	similar to unknown protein [Arabidopsis thaliana] (TAIR:AT5G66490.1); similar to hypothetical protein [Thellungiella halophila] (GB:ABB45855.1)	3.18613	2.0143	2.21056	2.14384	1.51125	1.1915
251658_at	AT3G57020	strictosidine synthase family protein	1.73532	2.2408	2.20202	1.62248	2.28448	1.76605	0.547063	0.84644
247452_at	AT5G62430	CDF1 (CYCLING DOF FACTOR 1); DNA binding / protein binding / transcription factor	3.4255	2.9192	2.19197	2.32922		1.23858	0.246275	0.450099
247776_at	AT5G58700	phosphoinositide-specific phospholipase C family protein	3.09597	2.11602	2.18758	2.42017		1.5165		0.803554
261319_at	AT1G53090	SPA4 (SPA1-RELATED 4); signal transducer	2.28856	1.93781	2.15962	1.82436		1.23307	0.572979	0.784884
261487_at	AT1G14340	RNA recognition motif (RRM)-containing protein	2.18587	2.17028	2.13949	2.11502	1.27057	1.70152	0.470251	0.590927
263718_at	AT2G13570	CCAAT-box binding transcription factor, putative	4.18085	1.88298	2.1129	0.526786	1.21488
265329_at	AT2G18450	SDH1-2 (Succinate dehydrogenase 1-2)	1.02597	2.03571	2.10667	1.74167		1.5569
251497_at	AT3G59060	PIL6; PIF5 (PHYTOCHROME-INTERACTING FACTOR 5); DNA binding / transcription factor	1.89362	2.37234	2.10651	2.44384	1.61781		0.233658	0.321818
255377_at	AT4G03500	ankyrin repeat family protein	2.86849	4.75479	2.10241	3.93537		2.51037
264261_at	AT1G09240	NAS3; nicotianamine synthase, putative	2.0004	1.12055	2.09826	1.34539	3.26696		0.493147	0.533204
264246_at	AT1G60140	ATTPS10 (TREHALOSE PHOSPHATE SYNTHASE); transferase, transferring glycosyl groups / trehalose-phosphatase	1.92159	3.16991	2.09433	3.20623		2.04691	0.522185	0.642857
261177_at	AT1G04770	male sterility MS5 family protein	1.59013	2.24872	2.0895	2.36584	2.01345	1.56363
264638_at	AT1G65480	FT (FLOWERING LOCUS T)	2.01515	1.51515	2.07812	3.125	3.61286		0.586523
247509_at	AT5G62020	AT-HSFB2A (Arabidopsis thaliana heat shock transcription factor B2A); DNA binding / transcription factor	2.13059	0.818782	2.0552	0.82392	2.58614
255381_at	AT4G03510	RMA1 (Ring finger protein with Membrane Anchor 1); protein binding / ubiquitin-protein ligase/ zinc ion binding	2.16481	1.72653	2.04655	1.66635	2.80072		0.64905
264348_at	AT1G12110	NRT1.1 (NITRATE TRANSPORTER 1.1); transporter	2.26172	1.62597	2.03627	1.42827		3.26551	0.490312	0.617284
247360_at	AT5G63450	CYP94B1 (cytochrome P450, family 94, subfamily B, polypeptide 1); oxygen binding	3.29425	1.90248	2.01656	1.27841		1.94722
261136_at	AT1G19600	pfkB-type carbohydrate kinase family protein	1.53592	2.60969	1.9921	2.17916		1.15626	0.701665	0.734426
264783_at	AT1G08650	PPCK1 (PHOSPHOENOLPYRUVATE CARBOXYLASE KINASE); kinase	2.13176	2.47025	1.97318	2.76036	2.80808	2.18614
253061_at	AT4G37610	BT5 (BTB and TAZ domain protein 5); protein binding / transcription regulator	4.56169	5.38799	1.95139	5.70275	11.2285	3.28586	0.757448
253042_at	AT4G37550	formamidase, putative / formamide amidohydrolase, putative	2.17154	2.29871	1.92612	2.12003	1.97322	1.67674	0.851155	0.821053
256098_at	AT1G13700	glucosamine/galactosamine-6-phosphate isomerase family protein	1.83075	3.9177	1.83645	3.82273		1.375	0.599699
249927_at	AT5G19220	ADG2 (ADPG PYROPHOSPHORYLASE 2); glucose-1-phosphate adenylyltransferase	2.11564	2.52443	1.80919	2.53268	2.25661
249710_at	AT5G35630	GS2 (GLUTAMINE SYNTHETASE 2); glutamate-ammonia ligase	1.93291	2.38804	1.79169	2.28584	1.59677	1.36982	0.379803	0.636686
261309_at	AT1G48598;AT1G48600	[AT1G48598, CPuORF31 (Conserved peptide upstream open reading frame 31)];[AT1G48600, phosphoethanolamine N-methyltransferase 2, putative (NMT2)]	2.01473	3.5779	1.70981	2.98626	1.57858	1.43807
262603_at	AT1G15380	lactoylglutathione lyase family protein / glyoxalase I family protein	2.06425	8.39106	1.69885	12.3115		7.94444	0.530581	0.798001
248827_at	AT5G47100	CBL9 (Calcineurin B-like protein 9); calcium ion binding	1.86468	2.66181	1.66319	2.45791		1.66146
260693_at	AT1G32450	NRT1.5; proton-dependent oligopeptide transport (POT) family protein	1.82191	3.51066	1.64714	4.09851	3.23942	3.11713	0.84115
263319_at	AT2G47160	BOR1 (REQUIRES HIGH BORON 1); anion exchanger	1.42373	9.31992	1.64706	7.17618		1.82973
247549_at	AT5G61420	MYB28 (MYB DOMAIN PROTEIN 28); DNA binding / transcription factor	2.1618	2.38257	1.64114	2.74058		1.44701	0.329902	0.414545
263491_at	AT2G42600	ATPPC2 (PHOSPHOENOLPYRUVATE CARBOXYLASE 2); phosphoenolpyruvate carboxylase	1.83902	3.10805	1.63382	3.06552	1.95134	1.76053	0.403435	0.610976
251298_at	AT3G62040	hydrolase	1.46832	3.00447	1.61528	3.66915	1.51862	3.08381
245867_at	AT1G58080	ATATP-PRT1 (ATP PHOSPHORIBOSYL TRANSFERASE)	1.95971	3.05004	1.60786	3.11073	2.13877		0.37203	0.631849
251301_at	AT3G61880	CYP78A9 (CYTOCHROME P450 78A9); oxygen binding	1.88946	2.70308	1.60656	2.90871	2.40774
264470_at	AT1G67110	CYP735A2 (cytochrome P450, family 735, subfamily A, polypeptide 2); oxygen binding	2.57953	8.6382	1.58534	7.14725		4.03794	0.492138	0.655102
262399_at	AT1G49500	similar to unknown protein [Arabidopsis thaliana] (TAIR:AT3G19030.1)	1.62288	9.02754	1.56967	10.8699		1.88586	0.0258377	0.0936444
266372_at	AT2G41310	ARR8; ATRR3 (RESPONSE REGULATOR 3); transcription regulator	1.94481	3.66909	1.55288	2.71739		2.15127	0.833384	0.685755
253872_at	AT4G27410	RD26 (RESPONSIVE TO DESSICATION 26); transcription factor	1.44332	3.14053	1.54402	2.41637	6.7958	1.5574	0.508297	0.836505
253174_at	AT4G35090	CAT2 (CATALASE 2); catalase	1.60004	2.3109	1.47429	2.12989	1.63818		0.370349	0.841962
248855_at	AT5G46590	ANAC096 (Arabidopsis NAC domain containing protein 96); transcription factor	4.79741	4.00862	1.46063	2.31343		1.52283
248144_at	AT5G54800	GPT1 (glucose-6-phosphate transporter 1); antiporter/ glucose-6-phosphate transmembrane transporter	1.45985	2.3121	1.39107	2.27875		1.34289	0.780701
251996_at	AT3G52840	BGAL2 (beta-galactosidase 2); beta-galactosidase	1.2907	2.56237	1.38908	3.03759	1.5407
260088_at	AT1G73190	ALPHA-TIP/TIP3;1 (ALPHA-TONOPLAST INTRINSIC PROTEIN); water channel	0.833333	3.05556	1.36364	2.61905	1.23633
264052_at	AT2G22330	CYP79B3 (cytochrome P450, family 79, subfamily B, polypeptide 3); oxygen binding	1.4886	2.93555	1.33346	2.59899		2.1307	0.441687	0.777778
249459_at	AT5G39580	peroxidase, putative	3.53339	2.30885	1.30648	4.0087	1.16672		0.772391	0.706464
252915_at	AT4G38810	calcium-binding EF hand family protein	1.32116	2.64649	1.29484	2.60792	1.18982		0.706366	0.824786
250526_at	AT5G08570	pyruvate kinase, putative	1.31321	2.27097	1.28944	2.39844		1.10513	0.730514	0.732764
267623_at	AT2G39650	similar to unknown protein [Arabidopsis thaliana] (TAIR:AT4G14620.1); similar to unnamed protein product [Vitis vinifera] (GB:CAO69213.1); contains InterPro domain Protein of unknown function DUF506, plant (InterPro:IPR006502)	1.99678	2.51978	1.2693	2.56461	2.66385		0.663424
251665_at	AT3G57040	ARR9 (RESPONSE REACTOR 4); transcription regulator	1.35659	2.87305	1.25565	2.48575	1.80755		0.403291	0.568911
264375_at	AT2G25090	CIPK16 (SNF1-RELATED PROTEIN KINASE 3.18); kinase	1	2.36296	1.22727	3.09709	1.54326
245258_at	AT4G15340	ATPEN1 (Arabidopsis thaliana pentacyclic triterpene synthase 1); catalytic/ lyase	2.65017	4.31399	1.21518	3.64265		2.13687	0.660931	0.642202
266965_at	AT2G39510	nodulin MtN21 family protein	0.998674	2.3634	1.19524	4.1831	3.69363	2.6968
247376_at	AT5G63310	NDPK2 (NUCLEOSIDE DIPHOSPHATE KINASE 2); ATP binding / nucleoside diphosphate kinase	1.22244	2.25064	1.19337	2.16195	1.34901
264497_at	AT1G30840	ATPUP4 (Arabidopsis thaliana purine permease 4); purine transmembrane transporter	1.0129	2.00258	1.17827	2.19266		1.78063	0.694033
250217_at	AT5G14120	nodulin family protein	1.18788	2.9588	1.17772	2.53268		1.66628	0.312675	0.704044
254328_at	AT4G22570	APT3 (ADENINE PHOSPHORIBOSYL TRANSFERASE 3); adenine phosphoribosyltransferase	1.12035	2.46503	1.1593	2.6478	1.99926		0.73878	0.768212
248921_at	AT5G45950	GDSL-motif lipase/hydrolase family protein	1.43289	2.93289	1.14151	2.65357	1.63641
249052_at	AT5G44420	PDF1.2 (Low-molecular-weight cysteine-rich 77)	1.64173	3.94488	1.13934	2.01205	8.20787		0.579355
254371_at	AT4G21760	BGLU47 (Beta-glucosidase 47); hydrolase, hydrolyzing O-glycosyl compounds	1.04945	4.44689	1.11047	5.62037	1.54138
260475_at	AT1G11080	SCPL31 (serine carboxypeptidase-like 31); serine carboxypeptidase	1.058	4.85847	1.10949	5.7686		2.60883
253209_at	AT4G34830	binding	1.11081	2.40405	1.10484	2.60088		1.18732
263581_at	AT2G17160	protein kinase-related	2.14286	2.32143	1.07143	2.16667		1.06026
263846_at	AT2G36990	SIGF (RNA POLYMERASE SIGMA-70 FACTOR); DNA binding / DNA-directed RNA polymerase/ transcription factor	0.96333	2.24926	1.05195	2.14306		1.29833
262283_at	AT1G68590	plastid-specific 30S ribosomal protein 3, putative / PSRP-3, putative	1.66231	2.92561	1.04685	2.45795		1.66663
264854_at	AT2G17450	RHA3A (RING-H2 finger A3A); protein binding / zinc ion binding	1.94499	2.06476	1.03598	2.13309	1.54465	2.04613
255448_at	AT4G02810	similar to unknown protein [Arabidopsis thaliana] (TAIR:AT1G03170.1); similar to hypothetical protein [Vitis vinifera] (GB:CAN75990.1)	1.12823	3.08082	1.02047	2.64722		2.41664
247540_at	AT5G61590	AP2 domain-containing transcription factor family protein	0.964286	2.72809	1.01229	3.48276		1.93304
260745_at	AT1G78370	ATGSTU20 (Arabidopsis thaliana Glutathione S-transferase (class tau) 20); glutathione transferase	1.08735	2.01666	1.0094	2.51347		1.77953
257131_at	AT3G20240	mitochondrial substrate carrier family protein	1.526	3.08451	1.00321	2.69602	1.22355		0.76439	0.852792
249694_at	AT5G35790	G6PD1 (GLUCOSE-6-PHOSPHATE DEHYDROGENASE 1); glucose-6-phosphate dehydrogenase	1.14085	2.45976	1	2.16755		1.56904
251677_at	AT3G56980	BHLH039/ORG3 (OBP3-RESPONSIVE GENE 3); DNA binding / transcription factor	1.10788	2.44606	1	2.06842		1.57264
265247_at	AT2G43030	ribosomal protein L3 family protein	1.12509	2.48355	0.998083	2.27892	1.32208	1.17582
253696_at	AT4G29740	CKX4 (CYTOKININ OXIDASE 4); cytokinin dehydrogenase	1.2023	4.22632	0.995675	3.46404	1.24981	2.72508		0.676436
260770_at	AT1G49200	zinc finger (C3HC4-type RING finger) family protein	0.958029	2.06387	0.972222	3.49074	1.57957
266391_at	AT2G41290	strictosidine synthase family protein	1.23132	3.12618	0.938348	2.67598	1.89035	1.58965	0.516197	0.770065
258802_at	AT3G04650	oxidoreductase	1.17347	2.06122	0.930421	2.17672	1.38573			0.915972
251008_at	AT5G02710	similar to unnamed protein product [Vitis vinifera] (GB:CAO18074.1); contains InterPro domain Protein of unknown function UPF0153 (InterPro:IPR005358)	1.35347	2.57969	0.918848	2.81092	1.44997
259466_at	AT1G19050	ARR7 (RESPONSE REGULATOR 7); transcription regulator/ two-component response regulator	1.33904	4.56808	0.918844	3.58605	1.90972	1.71479	0.333674	0.369146
259264_at	AT3G01260	aldose 1-epimerase family protein	0.711572	5.23542	0.886139	7.23626		3.08517
245925_at	AT5G28770	BZO2H3 (ARABIDOPSIS THALIANA BASIC LEUCINE ZIPPER 63); DNA binding / protein heterodimerization/ transcription factor	1.04144	2.23299	0.865497	2.32763		1.78165
254102_at	AT4G25050	ACP4 (ACYL CARRIER PROTEIN 4)	1.35069	4.48134	0.848765	4.44639		1.77772	0.656501
257856_at	AT3G12930	similar to unknown [Populus trichocarpa] (GB:ABK94112.1); contains InterPro domain Iojap-related protein (InterPro:IPR004394)	0.897035	2.53789	0.832569	2.5804		1.25604	0.804013
245123_at	AT2G47450	CAO (CHAOS); chromatin binding	0.753046	2.09829	0.824	2.19084	1.24849	1.90553	0.473615
254623_at	AT4G18480	CHLI1 (CHLORINA 42); magnesium chelatase	1.01457	2.05524	0.814136	2.12551		1.5677
247585_at	AT5G60680	similar to unknown protein [Arabidopsis thaliana] (TAIR:AT3G45210.1); similar to unnamed protein product [Vitis vinifera] (GB:CAO21845.1); contains InterPro domain Protein of unknown function DUF584 (InterPro:IPR007608)	0.559465	2.8216	0.80303	3.79688	2.6408	1.76266
266367_s_at	AT2G41400;AT2G41390	[AT2G41400, similar to unknown protein [Arabidopsis thaliana] (TAIR:AT2G41390.1)];[AT2G41390, similar to unknown protein [Arabidopsis thaliana] (TAIR:AT2G41400.1); contains InterPro domain Carboxypeptidase-like, regulatory region (InterPro:IPR008969)]	2.46923	3.46154	0.798507	25	1.18566
249823_s_at	AT5G23350;AT5G23360	[AT5G23350, GRAM domain-containing protein / ABA-responsive protein-related];[AT5G23360, GRAM domain-containing protein / ABA-responsive protein-related]	1.21088	2.08163	0.794643	2.28358		1.8021
256299_at	AT1G69530	ATEXPA1 (ARABIDOPSIS THALIANA EXPANSIN A1)	0.992854	5.57578	0.789946	5.687	1.56329		0.162336
262235_at	AT1G48350	ribosomal protein L18 family protein	1.08406	2.27492	0.782106	2.05246		1.08814
267294_at	AT2G23670	YCF37 (Arabidopsis homolog of Synechocystis YCF37)	1.00606	2.98485	0.772093	2.36211	1.54624		0.922113
251443_at	AT3G59940	kelch repeat-containing F-box family protein	0.67876	3.55607	0.769058	3.19751	1.43868
264037_at	AT2G03750	sulfotransferase family protein	0.874549	2.15794	0.765403	2.38623	1.7769
248732_at	AT5G48070	ATXTH20 (XYLOGLUCAN ENDOTRANSGLUCOSYLASE/HYDROLASE 20); hydrolase, acting on glycosyl bonds	1.18684	2.6515	0.74808	2.69975		2.85456	0.60371
249136_at	AT5G43180	similar to unknown protein [Arabidopsis thaliana] (TAIR:AT5G10580.1); similar to hypothetical protein [Vitis vinifera] (GB:CAN66486.1); contains InterPro domain Protein of unknown function DUF599 (InterPro:IPR006747)	0.902375	2.70317	0.730769	2.60687		1.4481
266707_at	AT2G03310	unknown protein	0.818441	2.25	0.728426	3.55405	1.59835
266477_at	AT2G31085	CLE6 (CLAVATA3/ESR-RELATED 6); receptor binding	1.20863	5.19065	0.708861	60.125		2.93937	0.738863
252032_at	AT3G52150	RNA recognition motif (RRM)-containing protein	0.836538	2.19643	0.70781	2.33363	1.539
248606_at	AT5G49450;AT5G49448	[AT5G49450, ATBZIP1 (ARABIDOPSIS THALIANA BASIC LEUCINE-ZIPPER 1); DNA binding / protein heterodimerization/ transcription factor];[AT5G49448, CPuORF4 (Conserved peptide upstream open reading frame 4)]	0.828851	2.79462	0.684848	2.74101	4.28729	2.3694
256537_at	AT1G33340	epsin N-terminal homology (ENTH) domain-containing protein / clathrin assembly protein-related	0.914201	3.59467	0.646444	3.13144	2.38436	1.91898	0.719611
259982_at	AT1G76410	ATL8; protein binding / zinc ion binding	1.02217	3.98768	0.612094	3.58186	2.26712		0.468489
255389_at	no_match	no_match	5.25	14.125	0.583333	9.41667	1.15208
248065_at	AT5G55580	mitochondrial transcription termination factor family protein / mTERF family protein	0.576761	2.22254	0.543825	2.60396	1.32684		0.589558	0.786765
257180_at	AT3G13180	NOL1/NOP2/sun family protein / antitermination NusB domain-containing protein	0.335821	2.57463	0.5	5.63725	1.29269
255997_s_at	AT1G29910;AT1G29920; AT1G29930	[AT1G29910, CAB3 (CHLOROPHYLL A/B BINDING PROTEIN 3); chlorophyll binding];[AT1G29920, CAB2 (Chlorophyll a/b-binding protein 2); chlorophyll binding];[AT1G29930, CAB1 (CHLOROPHYLL A/B BINDING PROTEIN 1); chlorophyll binding]	0.766559	2.0101	0.49171	2.0158		17.3323
248870_at	AT5G46710	zinc-binding family protein	0.61809	2.38514	0.468954	2.31695	2.44841		0.687128	0.64
261901_at	AT1G80920	J8; heat shock protein binding / unfolded protein binding	0.478191	2.13919	0.428202	2.55556	2.91324
252374_at	AT3G48100	ARR5 (ARABIDOPSIS RESPONSE REGULATOR 5); transcription regulator/ two-component response regulator	0.826115	3.4357	0.421634	3.29723	1.90624		0.287422	0.461892
260495_at	AT2G41810	similar to unknown protein [Arabidopsis thaliana] (TAIR:AT2G41800.1); similar to unnamed protein product [Vitis vinifera] (GB:CAO23583.1); contains InterPro domain Protein of unknown function DUF642 (InterPro:IPR006946); contains InterPro domain Galactose-binding like (InterPro:IPR008979)	0.690416	2.74842	0.413832	2.09366		1.83593
247949_at	AT5G57220	CYP81F2 (cytochrome P450, family 81, subfamily F, polypeptide 2); oxygen binding	0.543839	3.66469	0.338496	8.31452	2.38302		0.505469	0.410057
251519_at	AT3G59400	GUN4 (Genomes uncoupled 4)	0.18785	2.24579	0.129344	2.26271	2.05463	1.58695	0.407444
aNitrate-treated NLP6-SUPRD/WT <1, p<0.05 (Ref 21).
