# Supplementary material for: A NIGT1-centred transcriptional cascade regulates nitrate signalling and incorporates phosphorus starvation signals in Arabidopsis
Source: Nat Commun. 2018 Apr 10;9:1376. doi: 10.1038/s41467-018-03832-6 (PMC5893545; doi:10.1038/s41467-018-03832-6)
Supplement: Supplementary file 4 — Supplementary Data 2 [file 41467_2018_3832_MOESM4_ESM.xlsx]

## Sheet: TableS2
Supplementary Data 2. List of nitrate-repressed genes whose expression is reduced by NIGT1.2 overexpression
Identifier	AGI	Description	no_addition/ KNO3_30min	no_addition/ KNO3_3hrs	KCl/KNO3 30min	KCl/KNO3 3hrs	WT/NIGT1.2ox shoot	WT/NIGT1.2ox root	upregulated in NLP6-SUPRD#7a	upregulated in NLP6-SUPRD#14a
245026_at	ATCG00140	ATPase III subunit	3.2753	4.33094	2.13166	1.61007		1.69364
245041_at	AT2G26530	AR781	1.39634	2.25431	2.24304	2.16076	4.93703
245193_at	AT1G67810	Fe-S metabolism associated domain-containing protein	2.74271	8.49501	1.79507	6.2006		1.90445	3.18411	2.53503
245272_at	AT4G17250	similar to unknown protein [Arabidopsis thaliana] (TAIR:AT5G47580.1); similar to hypothetical protein 40.t00008 [Brassica oleracea] (GB:ABD65133.1)	2.10026	2.03581	1.9314	2.12276	1.82755		1.42992
245628_at	AT1G56650	PAP1 (PRODUCTION OF ANTHOCYANIN PIGMENT 1); DNA binding / transcription factor	1.71704	5.56463	2.3539	5.87755	15.3056		3.98635	2.44868
245662_at	AT1G28190	similar to unknown protein [Arabidopsis thaliana] (TAIR:AT5G12340.1); similar to unknown [Picea sitchensis] (GB:ABK21062.1)	2.34221	1.44378	2.51332	1.27463	2.60543		2.13231	1.16963
245669_at	AT1G28300	LEC2 (LEAFY COTYLEDON 2); transcription factor	1.21073	5.54386	0.827586	2.63158	1.18607
245671_at	AT1G28230	PUP1 (PURINE PERMEASE 1); purine transmembrane transporter	1.10159	3.06411	1.17772	2.74674	1.45219		2.20753	1.88235
245689_at	AT5G04120	phosphoglycerate/bisphosphoglycerate mutase family protein	1.11984	11.8189	1.12045	13.9185		4.74676
245731_at	AT1G73500	ATMKK9 (Arabidopsis thaliana MAP kinase kinase 9); kinase	1.92429	3.01998	1.57487	2.38328	7.80367	1.88246	1.52844
245759_at	AT1G66900	similar to unknown protein [Arabidopsis thaliana] (TAIR:AT5G38220.1); similar to unknown protein [Arabidopsis thaliana] (TAIR:AT5G38220.3); similar to hypothetical protein [Vitis vinifera] (GB:CAN82502.1); contains domain PTHR12277:SF8 (PTHR12277:SF8); contains domain PTHR12277 (PTHR12277); contains domain SSF53474 (SSF53474); contains domain G3DSA:3.40.50.1820 (G3DSA:3.40.50.1820)	1.3535	2.24346	1.14155	2.13813	2.39281	1.49444	1.33591	1.26297
245866_s_at	AT1G57990;AT1G57980	[AT1G57990, ATPUP18 (Arabidopsis thaliana purine permease 18); purine transmembrane transporter];[AT1G57980, purine permease-related]	1.27414	2.22739	2.07337	2.22955	2.19824
245884_at	AT5G09300	2-oxoisovalerate dehydrogenase, putative / 3-methyl-2-oxobutanoate dehydrogenase, putative / branched-chain alpha-keto acid dehydrogenase E1 alpha subunit, putative	1.14847	2.41737	1.18269	2.25424	5.15948	1.70933	2.06772	1.54522
246071_at	AT5G20150	SPX1 (SYG1/Pho81/XPR1) domain-containing protein	1.67822	2.13028	2.01664	2.47535	5.46332	3.13548	2.69579	1.7685
246075_at	AT5G20410	MGD2 (monogalactosyldiacylglycerol synthase 2); 1,2-diacylglycerol 3-beta-galactosyltransferase/ transferase, transferring glycosyl groups	1.08379	2.79241	0.928177	2.86833	2.60143	2.44329	3.23642	2.12347
246158_at	AT5G19855	similar to unnamed protein product [Vitis vinifera] (GB:CAO21907.1)	1.13097	2.37825	1.03204	2.15603	1.47208
246159_at	AT5G20935	similar to unnamed protein product [Vitis vinifera] (GB:CAO67410.1)	6.27586	2.36364	2.96552	1.06494	2.52859		1.4548	1.56555
246293_at	AT3G56710	SIB1 (SIGMA FACTOR BINDING PROTEIN 1); binding	2.58482	1.71913	2.01068	1.57633	2.48317
246313_at	AT1G31920	pentatricopeptide (PPR) repeat-containing protein	4.27451	1.08458	7.88235	0.298507	1.53432
246335_at	AT3G44880	ACD1 (ACCELERATED CELL DEATH 1)	1.47466	3.02644	1.45842	2.96897	1.17645		1.13275	1.12403
246582_at	AT1G31750	proline-rich family protein	0.793774	2.26667	0.747082	2.71111	1.3992
246777_at	AT5G27420	zinc finger (C3HC4-type RING finger) family protein	2.77486	1.4047	2.48525	1.22158	5.47831
246791_at	AT5G27280	zinc finger (DNL type) family protein	1.89979	2.61262	2.15326	2.27794	1.60606		2.22404	1.57622
246821_at	AT5G26920	calmodulin binding	5.64424	4.44204	5.17125	2.94103	2.52643
246949_at	AT5G25140	CYP71B13 (cytochrome P450, family 71, subfamily B, polypeptide 13); oxygen binding	2.39118	0.942454	2.47934	1.02932	1.19355
246976_s_at	AT5G24810	ABC1 family protein	1.0141	2.43949	1.04255	2.14604	1.89221	1.69936
246992_at	AT5G67430	GCN5-related N-acetyltransferase (GNAT) family protein	3.32569	4.25265	1.23518	2.95355		1.76435	2.50703	1.98481
247038_at	AT5G67160	transferase family protein	1.95822	2.22458	1.96445	2.18278	1.72024	1.84609	1.3026
247136_at	AT5G66170	similar to unknown protein [Arabidopsis thaliana] (TAIR:AT2G17850.1); similar to unnamed protein product [Vitis vinifera] (GB:CAO48196.1); contains InterPro domain Rhodanese-like (InterPro:IPR001763)	1.10698	3.08263	1.03452	2.9452	1.54528		1.11376	1.18919
247265_at	AT5G64550;AT5G64552	[AT5G64550, loricrin-related];[AT5G64552, CPuORF22 (Conserved peptide upstream open reading frame 22)]	0.38569	2.11984	0.310182	2.22422		2.01405
247284_at	AT5G64410	ATOPT4 (oligopeptide transporter 4); oligopeptide transporter	1.98919	2.99004	1.45856	2.8641	4.68649	3.79921	1.77939	1.83346
247314_at	AT5G64000	SAL2; 3'(2'),5'-bisphosphate nucleotidase/ inositol or phosphatidylinositol phosphatase	1.37102	2.65116	1.35057	2.34651		1.67871	1.10085
247573_at	AT5G61160	AACT1 (ANTHOCYANIN 5-AROMATIC ACYLTRANSFERASE 1); transferase	2.4359	15.2	3.78205	20.32	2.61003
247591_at	AT5G60770	ATNRT2.4 (Arabidopsis thaliana high affinity nitrate transporter 2.4); nitrate transmembrane transporter	0.177621	3.23485	0.0952579	2.29545		13.9572	3.21706	3.25572
247679_at	AT5G59540	oxidoreductase, 2OG-Fe(II) oxygenase family protein	1.52808	2.98274	1.35941	3.25574	1.40156	2.12446	1.82074	1.18957
247751_at	AT5G59050	similar to unknown [Populus trichocarpa] (GB:ABK92460.1)	2.1082	4.20794	1.91013	4.21687	8.96171	2.06789	2.71654	1.79525
247863_at	AT5G57900	SKIP1 (SKP1 INTERACTING PARTNER 1)	1.33069	2.30403	1.13685	2.37431	1.90428	1.31505		1.22631
247918_at	AT5G57610	protein kinase family protein	0.970721	2.36072	1.19788	2.51878	1.4062		1.45628	1.40117
248008_at	AT5G56270	WRKY2 (WRKY DNA-binding protein 2); transcription factor	1.56283	2.51823	1.96606	2.51953	2.11453	1.25247	1.62343	1.2164
248037_at	AT5G55930	ATOPT1 (oligopeptide transporter 1); oligopeptide transporter	1.98829	5.48236	2.22136	5.28829	3.27241		2.11154	1.96124
248193_at	AT5G54080	HGO (HOMOGENTISATE 1,2-DIOXYGENASE); homogentisate 1,2-dioxygenase	1.4728	2.00225	1.53427	2.10481	1.4421			1.45103
248205_at	AT5G54300	similar to unknown protein [Arabidopsis thaliana] (TAIR:AT1G61260.1); similar to unnamed protein product [Vitis vinifera] (GB:CAO39207.1); contains InterPro domain Protein of unknown function DUF761, plant (InterPro:IPR008480)	7.17379	1.09717	6.92308	1.18431		1.83737
248232_at	AT5G53760	MLO11 (MILDEW RESISTANCE LOCUS O 11); calmodulin binding	1.26916	2.04748	1.27039	2.30861	2.40634	1.52636	1.8524	1.31965
248257_at	AT5G53410	similar to unknown protein [Arabidopsis thaliana] (TAIR:AT5G52080.1)	0.51773	3.24444	0.297872	2.66667	1.19166
248271_at	AT5G53420	similar to unknown protein [Arabidopsis thaliana] (TAIR:AT4G27900.1); similar to unknown protein [Arabidopsis thaliana] (TAIR:AT4G27900.2); similar to Os05g0595300 [Oryza sativa (japonica cultivar-group)] (GB:NP_001056514.1); similar to hypothetical protein OsI_020507 [Oryza sativa (indica cultivar-group)] (GB:EAY99274.1); contains InterPro domain CCT (InterPro:IPR010402)	2.12751	4.37386	1.42035	3.47426		1.18609	3.54562	1.50985
248496_at	AT5G50790	nodulin MtN3 family protein	1.23325	2.74061	1.64653	3.64696	7.29116		11.5379	6.42191
248563_at	AT5G49690	UDP-glucoronosyl/UDP-glucosyl transferase family protein	1.85448	2.58186	1.63452	3.38516	1.89751		1.81138	2.63775
248793_at	AT5G47240	ATNUDT8 (Arabidopsis thaliana Nudix hydrolase homolog 8); hydrolase	2.28918	2.62302	2.36364	2.29167	12.3518	4.43294	3.60695	1.8578
248794_at	AT5G47220	ATERF-2/ATERF2/ERF2 (ETHYLENE RESPONSE FACTOR 2); DNA binding / transcription activator/ transcription factor	1.66907	2.37217	1.70991	2.08195	5.62211
248970_at	AT5G45380	sodium:solute symporter family protein	1.01784	2.46899	0.834228	2.18494	16.22	9.28895	1.97414	1.79872
249010_at	AT5G44580	similar to unknown protein [Arabidopsis thaliana] (TAIR:AT5G44582.1)	1.00832	3.33462	1.0133	3.44522	1.37547
249252_at	AT5G42010	WD-40 repeat family protein	1.19569	2.0108	1.19202	2.02546		1.48501	1.14337
249283_at	AT5G41800	amino acid transporter family protein	1.1563	2.17265	1.29588	2.42787		1.26889	1.51739	1.53916
249305_at	AT5G41490	F-box family protein	4	0.57971	8	0.144928	1.11471
249364_at	AT5G40590	DC1 domain-containing protein	0.972618	3.0568	1.28368	2.12737		4.37094
249377_at	AT5G40690	similar to unknown protein [Arabidopsis thaliana] (TAIR:AT2G41730.1); similar to unnamed protein product [Vitis vinifera] (GB:CAO14635.1)	1.87546	2.06082	1.38624	2.42308		2.16978	1.60528	1.42626
249467_at	AT5G39610	ANAC092/ATNAC2/ATNAC6 (Arabidopsis NAC domain containing protein 92); protein heterodimerization/ protein homodimerization/ transcription factor	3.3121	2.41411	2.71083	1.93315	4.55856	1.7581	1.38521	2.10046
249486_at	AT5G39030	protein kinase family protein	1.31759	2.19685	1.20661	2.11024	1.49999		2.66601	1.89823
249601_at	AT5G37980	NADP-dependent oxidoreductase, putative	1.18948	4.85986	0.602398	7.00816		1.76414	5.65811	2.53136
249677_at	AT5G35970	DNA-binding protein, putative	1.62568	2.40196	1.50703	2.17993	6.0923
249684_s_at	AT5G36130;AT5G36110	[AT5G36130, cytochrome P450 family];[AT5G36110, CYP716A1 (cytochrome P450, family 716, subfamily A, polypeptide 1); oxygen binding]	1.39383	3.57068	0.454118	3.32565		5.0118
249686_at	AT5G36140	CYP716A2 (cytochrome P450, family 716, subfamily A, polypeptide 2); heme binding / iron ion binding / monooxygenase	1.38022	3.18599	0.533265	3.26645		8.59181	3.97893	2.04854
249687_at	AT5G36150	ATPEN3 (PUTATIVE PENTACYCLIC TRITERPENE SYNTHASE 3); catalytic/ lupeol synthase	0.999208	7.50595	0.199683	3.1131		4.39052
249726_at	AT5G35480	unknown protein	0.857143	2.25	0	4.25	1.45848
249777_at	AT5G24210	lipase class 3 family protein	2.20712	13.2558	1.72479	11.9684	2.10603
249922_at	AT5G19140	auxin/aluminum-responsive protein, putative	1.26624	4.05166	1.35582	3.55803	1.55525	1.65235	2.00516	1.58904
249942_at	AT5G22300	NIT4 (NITRILASE 4)	1.39834	7.98542	1.14501	6.1325	5.49506	2.18477
250028_at	AT5G18130	similar to unknown protein [Arabidopsis thaliana] (TAIR:AT3G03870.2); similar to unknown [Medicago truncatula] (GB:ABK28852.1)	1.80205	4.09894	1.78592	3.85103	2.55216		3.78778	1.85681
250100_at	AT5G16570	GLN1;4 (Glutamine synthetase 1;4); glutamate-ammonia ligase	1.00051	8.53082	0.852143	7.18222	32.7512	4.90294	3.2001	2.06375
250325_s_at	AT5G12060;AT5G12070	[AT5G12060, self-incompatibility protein-related];[AT5G12070, self-incompatibility protein-related]	1.07879	2.47222	1.07273	3.54167	1.0752
250340_at	AT5G11840	similar to unknown protein [Arabidopsis thaliana] (TAIR:AT5G67370.1); similar to unnamed protein product [Vitis vinifera] (GB:CAO43828.1); contains InterPro domain Protein of unknown function DUF1230 (InterPro:IPR009631)	1.64029	2.44823	1.73485	2.39149	1.50948
250344_at	AT5G11930	glutaredoxin family protein	1.91946	4.28977	1.66048	4.6091		3.20309	2.65389	2.1938
250446_at	AT5G10770	chloroplast nucleoid DNA-binding protein, putative	1.18922	2.09318	1.90392	3.57895	3.61853	2.07091	2.96617	1.94142
250570_at	AT5G08170	ATAIH/EMB1873 (AGMATINE IMINOHYDROLASE); agmatine deiminase	1.0814	2.00083	1.02368	2.06174	3.17164	1.88674	1.1715	1.14636
250614_at	AT5G07260	homeobox protein-related	1.01626	3.47222	0.341463	4.83333	1.1548
250732_at	AT5G06480	MD-2-related lipid recognition domain-containing protein / ML domain-containing protein	1.34848	2.0654	1.5	2.72785	1.74472		2.95573	2.32747
250812_at	AT5G04900	short-chain dehydrogenase/reductase (SDR) family protein	1.07164	2.40372	1.10657	2.06375	1.25934			1.35878
250829_at	AT5G04720	ADR1-L2 (ADR1-LIKE 2); ATP binding / nucleoside-triphosphatase/ nucleotide binding / protein binding	1.61355	2.53888	1.63923	2.43257	1.22931
250842_at	AT5G04490	VTE5 (VITAMIN E PATHWAY GENE5); phosphatidate cytidylyltransferase/ phytol kinase	1.33189	2.08183	1.34294	2.0518	1.46343		1.33185	1.49276
251028_at	AT5G02230	haloacid dehalogenase-like hydrolase family protein	0.565074	2.02471	1.00459	2.02152	1.94393
251190_at	AT3G62690	ATL5 (Arabidopsis T?xicos en Levadura 5); protein binding / zinc ion binding	2.12952	1.8727	2.65714	1.72362	1.5432		1.25995	1.47611
251472_at	AT3G59580	NLP9; RWP-RK domain-containing protein	2.45256	7.63665	1.76865	5.81991	2.2123		2.23079	1.25882
251519_at	AT3G59400	GUN4 (Genomes uncoupled 4)	5.32338	0.445277	7.73134	0.441948	2.05463	1.58695
251591_at	AT3G57680	peptidase S41 family protein	1.27395	2.90685	1.2753	3.10855	6.65581		2.11542	1.52035
251705_at	AT3G56400	WRKY70 (WRKY DNA-binding protein 70); transcription factor	2.78524	4.6361	0.844853	2.1963	2.35663
251752_at	AT3G55740	ProT2 (PROLINE TRANSPORTER 2); amino acid transmembrane transporter	1.29891	2.09448	1.09136	2.01761		1.46769
251780_s_at	AT3G55310;AT3G55290	[AT3G55310, oxidoreductase];[AT3G55290, short-chain dehydrogenase/reductase (SDR) family protein]	1.62074	2.17333	1.6804	2.30286		1.32588
251977_at	AT3G53250	auxin-responsive family protein	2.88889	5.77778	1.33333	5.33333	2.75537
252213_at	AT3G50210	2-oxoacid-dependent oxidase, putative	0.972436	2.31232	0.964212	2.2736	3.96833	3.31155	1.38459	1.06914
252214_at	AT3G50260	ATERF#011/CEJ1 (COOPERATIVELY REGULATED BY ETHYLENE AND JASMONATE 1); DNA binding / transcription factor	2.98724	4.11905	3.14865	3.48758	2.00665		2.94992	1.89586
252440_at	AT3G47440	TIP5;1 (tonoplast intrinsic protein 5;1); water channel	2	0.631579	3.66667	0.947368	1.12907
252592_at	AT3G45640	ATMPK3 (MITOGEN-ACTIVATED PROTEIN KINASE 3); MAP kinase/ kinase/ protein kinase	1.45195	2.23813	1.53622	2.20015	2.38522			1.21705
252863_at	AT4G39800	MI-1-P SYNTHASE (Myo-inositol-1-phosphate synthase); inositol-3-phosphate synthase	1.0489	2.79211	1.06839	3.03056		1.25117	1.5613	1.89189
253022_at	AT4G38060	similar to unknown protein [Arabidopsis thaliana] (TAIR:AT5G65480.1); similar to unknown [Lycopersicon esculentum] (GB:AAK84476.1)	1.93868	2.42591	1.9234	2.31774	1.81775	1.71196
253088_at	AT4G36220	FAH1 (FERULATE-5-HYDROXYLASE 1); ferulate 5-hydroxylase	2.57523	1.16232	2.23129	1.48007	1.65777
253186_at	no_match	no_match	0.682667	2.15271	0.464	2.60949	1.85572
253358_at	AT4G32940	GAMMA-VPE (Vacuolar processing enzyme gamma); cysteine-type endopeptidase	1.12886	2.77993	1.14151	2.56902	2.99505	1.35582	1.14311	1.54046
253382_at	AT4G33040	glutaredoxin family protein	2.34912	8.44479	1.99221	7.82115		1.68592	4.62593	3.16883
253414_at	AT4G33050	EDA39 (embryo sac development arrest 39); calmodulin binding	1.83782	2.45995	1.66762	2.39215	4.21263	2.19719
253792_at	AT4G28700	ammonium transporter, putative	1.2963	3.18182	1.62963	2.72727	1.34045			1.88163
253819_at	AT4G28350	lectin protein kinase family protein	2.19167	4.42017	2.35833	5.29412	2.24045		3.46637	3.05632
253940_at	AT4G26950	similar to unknown protein [Arabidopsis thaliana] (TAIR:AT4G04630.1); similar to unnamed protein product [Vitis vinifera] (GB:CAO38947.1); similar to unknown [Picea sitchensis] (GB:ABK21247.1); contains InterPro domain Protein of unknown function DUF584 (InterPro:IPR007608)	3.6719	20.0381	3.22513	14.9714	2.65988		12.317	6.16327
254063_at	AT4G25390	protein kinase family protein	1.15346	2.02928	1.29621	2.15709	1.58829
254187_at	AT4G23890	similar to unnamed protein product [Vitis vinifera] (GB:CAO69542.1); similar to hypothetical protein [Vitis vinifera] (GB:CAN73381.1)	2.215	2.5499	2.11964	2.50299	2.02975		1.40336	1.30551
254241_at	AT4G23190	CRK11 (CYSTEINE-RICH RLK11); kinase	2.25099	2.05949	2.55971	2.17515	1.66176
254281_at	AT4G22840	bile acid:sodium symporter family protein	0.993659	2.27957	1.08106	2.37381	5.20221	3.2978	1.73552	1.48441
254574_at	AT4G19430	unknown protein	1.4948	2.51255	3.13502	5.48205	12.8288
254691_at	AT4G17840	similar to unknown protein [Arabidopsis thaliana] (TAIR:AT2G35260.1); similar to hypothetical protein 40.t00061 [Brassica oleracea] (GB:ABD65174.1)	1.42745	2.21967	1.42818	2.29809	1.74224
254715_at	AT4G13550	lipase class 3 family protein	1.67059	2.20889	1.31092	3.39556	1.43315
254723_at	AT4G13510	AMT1;1 (AMMONIUM TRANSPORT 1); ammonium transmembrane transporter	1.34519	3.66332	1.17733	3.66125	2.92363	1.77985	1.40087	1.73605
254813_at	AT4G12350	MYB42 (myb domain protein 42); transcription factor	3.34281	3.09357	2.24645	3.47368		1.21328
254858_at	AT4G12070	protein binding	1.35306	2.28266	1.21731	2.20715	1.47097	1.97646	1.32638	1.34891
254874_at	AT4G11570	haloacid dehalogenase-like hydrolase family protein	1.98907	2.58406	1.67586	2.39884	2.63261
254919_at	AT4G11360	RHA1B (RING-H2 finger A1B); protein binding / zinc ion binding	3.11836	1.84412	2.51823	1.73515	4.55028	3.19798	1.56256	1.64138
255016_at	AT4G10120	ATSPS4F; sucrose-phosphate synthase/ transferase, transferring glycosyl groups	1.33975	2.65959	1.52727	2.46709	5.86227		1.33245
255261_s_at	AT4G05120;AT4G05110	[AT4G05120, ENT3/FUR1 (FUDR RESISTANT 1); nucleoside transmembrane transporter];[AT4G05110, equilibrative nucleoside transporter, putative (ENT6)]	1.68309	2.57862	1.52217	2.32075	2.66577	3.0241
255310_at	AT4G04955	ATALN (ARABIDOPSIS ALLANTOINASE); allantoinase/ hydrolase	1.34257	4.31702	1.298	4.14953	5.99206	2.04472	2.2606	1.57658
255763_at	AT1G16730	similar to unknown [Picea sitchensis] (GB:ABK21208.1)	2.97059	2.65789	3.08824	2.63158	2.27108
255822_at	AT2G40610	ATEXPA8 (ARABIDOPSIS THALIANA EXPANSIN A8)	7.19444	1.32821	3.25	1.03077	9.62464	1.3798		2.5277
255895_at	AT1G18020;AT1G17990	[AT1G18020, 12-oxophytodienoate reductase, putative];[AT1G17990, 12-oxophytodienoate reductase, putative]	1.13029	2.98782	1.0532	2.64009	1.90491
255953_at	AT1G22070	TGA3 (TGA1a-related gene 3); DNA binding / calmodulin binding / transcription factor	0.837158	2.49064	0.69169	2.20854	2.75759	2.18088	2.22157	1.21461
255957_at	AT1G22160	senescence-associated protein-related	1.11561	14.6156	0.745152	12.3062	4.19169	1.83676	2.15085	1.66339
256008_s_at	AT1G34040;AT1G34060	[AT1G34040, alliinase family protein];[AT1G34060, alliinase family protein]	2.06025	3.87717	1.70444	3.91685	22.0111
256061_at	AT1G07040	similar to unknown protein [Arabidopsis thaliana] (TAIR:AT1G27030.1); similar to unnamed protein product [Vitis vinifera] (GB:CAO41035.1)	1.24332	2.3641	1.07611	2.36731	1.36941		1.29649	1.36919
256093_at	AT1G20823	zinc finger (C3HC4-type RING finger) family protein	2.96655	2.13063	3.06426	2.80486	1.60144
256168_at	AT1G51805	leucine-rich repeat protein kinase, putative	1.57102	2.66425	1.53117	2.29833	2.24704		2.07455
256185_at	AT1G51700	ADOF1 (Arabidopsis dof zinc finger protein 1); DNA binding / transcription factor	2.2632	1.52947	2.04897	1.50155	4.43934
256297_at	AT1G69500	oxygen binding	0.939024	4.96774	1.31707	4.64516	1.33322
256300_at	AT1G69490	NAP (NAC-LIKE, ACTIVATED BY AP3/PI); ANAC029; transcription factor	6.71861	6.51553	3.83377	3.92443	20.2944		5.20691	5.75306
256560_s_at	AT3G31415;AT3G32030	[AT3G31415, terpene synthase/cyclase family protein];[AT3G32030, terpene synthase/cyclase family protein]	1.1092	2.27374	0.890467	2.0052		3.48978
256569_at	AT3G19550	similar to hypothetical protein [Vitis vinifera] (GB:CAN60715.1)	1.7918	3.97203	2.97161	3.62238	2.63417
256596_at	AT3G28540	AAA-type ATPase family protein	1.48218	2.75397	1.26072	2.29121	1.51896
256627_at	AT3G19970	similar to unknown protein [Arabidopsis thaliana] (TAIR:AT2G18245.1); similar to unnamed protein product [Vitis vinifera] (GB:CAO66476.1); contains InterPro domain Protein of unknown function DUF829, eukaryotic (InterPro:IPR008547)	1.18611	2.84667	1.93	2.984	2.35201	1.36098	1.44514	1.57482
256650_at	AT3G13620	amino acid permease family protein	1.81887	2.08372	1.81036	2.14638	2.4765	1.32929	1.77364	1.63257
256750_at	AT3G27150	kelch repeat-containing F-box family protein	1.56282	2.34699	0.986864	2.26707	1.37412	4.16566	1.97392	1.38494
256940_at	AT3G30720	unknown protein	1.24691	2.41916	1.35802	2.64671	2.0742	1.22091	1.60231	4.19207
257068_at	no_match	no_match	2.5	0.37037	9	1.07407	1.07364
257180_at	AT3G13180	NOL1/NOP2/sun family protein / antitermination NusB domain-containing protein	2.97778	0.388406	2	0.177391	1.29269
257288_at	AT3G29670	transferase family protein	2.24456	1.8306	3.46734	2.36066	1.61973		1.46046	2.33964
257315_at	AT3G30775	ERD5 (EARLY RESPONSIVE TO DEHYDRATION 5); proline dehydrogenase	2.22893	2.35975	2.85264	2.12541		1.79916	1.19265
257615_at	AT3G26510	octicosapeptide/Phox/Bem1p (PB1) domain-containing protein	2.08808	1.25581	2.10097	1.45349		1.56133	2.60988	2.80156
257672_at	AT3G20300	extracellular ligand-gated ion channel	1.41004	2.29916	1.20047	2.54159	1.32853		1.09558	1.25486
257925_at	AT3G23170	similar to unknown protein [Arabidopsis thaliana] (TAIR:AT4G14450.1)	2.14777	1.51699	2.09622	1.53641	6.11948	2.29269	1.70664	1.92616
257947_at	AT3G21720	isocitrate lyase, putative	2.85051	3.2662	2.61212	2.86111		1.62442	1.69648	2.23402
257950_at	AT3G21780	UGT71B6 (UDP-GLUCOSYL TRANSFERASE 71B6); UDP-glycosyltransferase/ abscisic acid glucosyltransferase/ transferase, transferring glycosyl groups	7.97101	7.97101	2	3.21739	1.49561			1.37215
258145_at	AT3G18200	nodulin MtN21 family protein	1.08547	2.01198	1.06544	2.34501		1.23705	1.46985	1.38407
258158_at	AT3G17790	ATACP5 (acid phosphatase 5); acid phosphatase/ protein serine/threonine phosphatase	1.00135	4.95224	0.87022	5.26361	4.37429	2.26209	1.97537	2.18595
258188_at	AT3G17800	mRNA level of the MEB5.2 gene (At3g17800) remains unchanged after cutting the inflorescence stem	1.44949	2.5316	1.1383	2.40573	1.82291
258321_at	AT3G22840	ELIP1 (EARLY LIGHT-INDUCABLE PROTEIN); chlorophyll binding	2.17982	4.64292	2.16678	4.77973		1.76536		1.20418
258338_at	AT3G16150	L-asparaginase, putative / L-asparagine amidohydrolase, putative	0.485961	6.23995	0.399774	6.16138	9.92358
258395_at	AT3G15500	ATNAC3 (ARABIDOPSIS NAC DOMAIN CONTAINING PROTEIN 55); transcription factor	2.56234	3.23792	1.8152	2.80603	5.26311	1.42857		2.1387
258501_at	AT3G06780	glycine-rich protein	2.3952	1.81139	2.75108	1.73014	1.54681			1.40851
258537_at	AT3G04210	disease resistance protein (TIR-NBS class), putative	1.38941	3.7445	1.09876	2.89312	10.5047
258882_at	AT3G06330	zinc finger (C3HC4-type RING finger) family protein	2.03277	1.42752	2.10092	1.32536	1.53775			1.21711
258925_at	AT3G10420	sporulation protein-related	2.63733	9.1022	1.94105	7.50716	6.66915	2.19354		1.22467
258971_at	AT3G01990	ACR6 (ACT Domain Repeat 6)	1.17996	5.57672	0.995802	4.6746	1.61036		1.70807	1.16878
258975_at	AT3G01970	WRKY45 (WRKY DNA-binding protein 45); transcription factor	1.26432	2.58757	1.24638	2.98517	1.57064	2.41174	1.28185	1.33783
259070_at	AT3G11670	DGD1 (DIGALACTOSYL DIACYLGLYCEROL DEFICIENT 1); galactolipid galactosyltransferase/ transferase, transferring glycosyl groups	1.55713	2.69078	1.40785	2.51938	2.51837
259102_at	AT3G11660	NHL1 (NDR1/HIN1-like 1)	2.10214	1.44057	2.16693	1.66864	1.45945	1.86331		1.58201
259226_at	AT3G07700	ABC1 family protein	1.48146	3.07155	1.24895	2.67921	1.23641
259272_at	AT3G01290	band 7 family protein	1.3982	4.11543	1.05516	2.97087	2.71599	3.42338
259337_at	AT3G03720	CAT4 (CATIONIC AMINO ACID TRANSPORTER 4); cationic amino acid transmembrane transporter	1.22636	2.01299	1.34412	2.16025	1.76952	1.39275
259340_at	AT3G03870	similar to unknown protein [Arabidopsis thaliana] (TAIR:AT5G18130.2)	2.29029	3.69671	2.22513	3.27606	1.7187		1.78245	1.73905
259346_at	AT3G03910	glutamate dehydrogenase, putative	1.31497	3.96856	0.992716	3.60671		8.69632
259432_at	AT1G01520	myb family transcription factor	1.33758	6.17647	1.23567	4.05882	1.13665
259441_at	AT1G02300	cathepsin B-like cysteine protease, putative	1.8494	2.12896	1.53719	2.17759	1.58531
259540_at	AT1G20640	NLP4; RWP-RK domain-containing protein	1.72126	2.43991	1.65447	2.39966	2.3538	2.18714	3.52578	1.8419
259705_at	AT1G77450	ANAC032 (Arabidopsis NAC domain containing protein 32); transcription factor	2.09093	3.74728	1.52735	3.11373	1.82378
259751_at	AT1G71030	ATMYBL2 (Arabidopsis myb-like 2); DNA binding / transcription factor	2.78632	2.74411	2.64615	2.38384	5.30498			1.78585
259768_at	AT1G29390	COR314-TM2 (cold regulated 314 thylakoid membrane 2)	0.954139	2.75897	0.993366	2.87573	1.50837		1.83671	1.79021
259789_at	AT1G29395	COR414-TM1 (cold regulated 414 thylakoid membrane 1)	1.18015	4.27586	0.977566	3.87192		1.40611	3.48212	2.23446
259871_at	AT1G76800	nodulin, putative	2.81848	2.62769	3.40594	2.91692	1.86309
259875_s_at	AT1G76690;AT1G76680	[AT1G76690, OPR2 (12-oxophytodienoate reductase 2); 12-oxophytodienoate reductase];[AT1G76680, OPR1 (12-oxophytodienoate reductase 1); 12-oxophytodienoate reductase]	1.34163	2.17327	1.05221	2.08508	1.70721
259888_at	AT1G76350	NLP5; RWP-RK domain-containing protein	1.52348	4.61556	1.42266	4.48084	1.99468	1.70374	3.91743	2.34848
260024_at	AT1G30080	glycosyl hydrolase family 17 protein	2.2924	1.09804	2.02632	0.964286		1.43714	1.60802	1.38195
260037_at	AT1G68840	RAV2 (REGULATOR OF THE ATPASE OF THE VACUOLAR MEMBRANE); DNA binding / transcription factor	2.00053	1.28649	2.43864	1.40224	7.09721	1.55838		1.70762
260097_at	AT1G73220	ATOCT1 (ARABIDOPSIS THALIANA ORGANIC CATION/CARNITINE TRANSPORTER1); carbohydrate transmembrane transporter/ carnitine transporter/ transporter	3.97163	37.3333	0.148936	2		2.15946	4.75885	2.21429
260139_at	AT1G66380	MYB114 (myb domain protein 114); DNA binding / transcription factor	1.44444	5.2963	0.939394	9	1.11499
260140_at	AT1G66390	PAP2 (PRODUCTION OF ANTHOCYANIN PIGMENT 2); DNA binding / transcription factor	2.02323	51.6923	2.08746	54.9597	3.10965		1.73971	1.63699
260155_at	AT1G52870	peroxisomal membrane protein-related	1.27538	2.86979	1.47155	2.90812	6.33348	2.32931	1.1637	1.24465
260156_at	AT1G52880	NAM (Arabidopsis NAC domain containing protein 18); transcription factor	1.69384	2.24344	1.62474	2.31905	2.62043	1.3609	1.35414	1.35135
260203_at	AT1G52890	ANAC019 (Arabidopsis NAC domain containing protein 19); transcription factor	2.37321	2.50915	2.42438	1.95227	6.66142
260317_at	AT1G63800	UBC5 (UBIQUITIN-CONJUGATING ENZYME 5); ubiquitin-protein ligase	1.71246	3.72966	1.48802	3.2175	3.31023	1.7046	1.98928	1.31362
260540_at	AT2G43500	NLP8; RWP-RK domain-containing protein	2.14357	7.03412	1.90642	6.03937	3.71223	1.83017	1.688	1.29481
260664_at	AT1G19510	myb family transcription factor	0.958333	2.99187	1.03906	3.40244	1.48703			1.90252
260803_at	AT1G78340	ATGSTU22 (Arabidopsis thaliana Glutathione S-transferase (class tau) 22); glutathione transferase	0.869225	2.73097	0.548533	2.09787		1.57903	2.15581	1.32377
260804_at	AT1G78410	VQ motif-containing protein	4.55556	2.3532	5.97436	2.10596	3.81649
260840_at	AT1G29050	similar to unknown protein [Arabidopsis thaliana] (TAIR:AT2G34070.1); similar to unnamed protein product [Vitis vinifera] (GB:CAO48076.1); contains InterPro domain Protein of unknown function DUF231, plant (InterPro:IPR004253)	1.43954	2.48953	1.19762	2.45535		1.31946	1.84432	1.44591
260881_at	AT1G21550	calcium-binding protein, putative	3.06994	4.18835	3.58038	4.84015	3.03054
260900_s_at	AT1G21400;AT5G34780	[AT1G21400, 2-oxoisovalerate dehydrogenase, putative / 3-methyl-2-oxobutanoate dehydrogenase, putative / branched-chain alpha-keto acid dehydrogenase E1 alpha subunit, putative];[AT5G34780, dehydrogenase E1 component family protein]	1.8221	11.8436	1.132	8.45679	1.23884
261144_s_at	AT1G19660;AT1G75380	[AT1G19660, wound-responsive family protein];[AT1G75380, wound-responsive protein-related]	1.6252	2.34758	1.29906	2.00483	1.39644
261198_at	AT1G12940	ATNRT2.5 (NITRATE TRANSPORTER2.5); nitrate transmembrane transporter	0.608591	7.47407	0.62298	6.24127	4.06396	3.45222	14.0054	9.37059
261443_at	AT1G28480	GRX480; thiol-disulfide exchange intermediate	1.1296	3.56682	1.20549	3.50968	2.86249	1.63008
261803_at	AT1G30500	CCAAT-binding transcription factor (CBF-B/NF-YA) family protein	1.4135	2.16828	1.21157	2.2663	1.8806
261901_at	AT1G80920	J8; heat shock protein binding / unfolded protein binding	2.09121	0.467466	2.33535	0.391304	2.91324		1.80765	1.76376
261956_at	AT1G64590	short-chain dehydrogenase/reductase (SDR) family protein	2.37074	9.77352	1.87257	10.8591	1.19212	2.12421	3.04866	3.26811
262047_at	AT1G80160	lactoylglutathione lyase family protein / glyoxalase I family protein	1.81586	2.68893	1.89628	3.26878	1.98325			1.44134
262194_at	AT1G77930	DNAJ heat shock N-terminal domain-containing protein	1.29175	2.47419	1.19319	2.24779	1.78362
262229_at	AT1G68620	hydrolase	0.787969	2.98186	0.708974	2.65291	2.47133
262237_at	AT1G48320	thioesterase family protein	1.67241	2.21523	1.65188	2.23989	2.49525	1.19501
262309_at	AT1G70820	phosphoglucomutase, putative / glucose phosphomutase, putative	3.03546	0.829457	3.74468	0.465116	2.40359		3.55406	1.83419
262382_at	AT1G72920	disease resistance protein (TIR-NBS class), putative	1.9595	2.91204	1.2243	2.19444	15.0627		4.73395
262582_at	AT1G15410	aspartate-glutamate racemase family	2.20056	3.6317	2.1855	3.15462	3.6621		1.61716	1.36534
262607_at	AT1G13990	similar to unnamed protein product [Vitis vinifera] (GB:CAO68469.1)	1.42974	2.94454	1.24621	3.18136	1.41199		1.45276
262635_at	AT1G06570	PDS1 (PHYTOENE DESATURATION 1)	1.32939	2.1426	1.39589	2.23342	1.44453
262733_s_at	AT1G28660;AT1G28670	[AT1G28660, lipase, putative];[AT1G28670, ARAB-1 (Arabidopsis lipase); carboxylesterase]	1.20849	2.01443	1.24683	2.09875		2.27893
262788_at	AT1G10690	similar to unknown protein [Arabidopsis thaliana] (TAIR:AT1G60783.1); similar to hypothetical protein [Vitis vinifera] (GB:CAN59885.1)	4.81481	3.3657	5.66667	3.53398	2.36161		1.77688	1.73194
262925_at	AT1G65730	YSL7 (YELLOW STRIPE LIKE 7); oligopeptide transporter	1.61011	4.29732	1.13523	4.58391	2.20962	1.69702	1.23144	1.54536
263084_at	AT2G27180	unknown protein	2.8805	1.49673	3.41509	2	1.17581
263159_at	AT1G54130	RSH3 (RELA/SPOT HOMOLOG 3); catalytic	1.99268	4.97632	1.53502	4.15795	3.58439	1.42996	1.33381	1.20948
263184_at	AT1G05560	UGT1 (UDP-glucosyl transferase 75B1); UDP-glycosyltransferase/ transferase, transferring glycosyl groups	2.89165	2.90607	2.08437	3.08229	1.88071		2.37616
263345_s_at	AT2G05070;AT2G05100	[AT2G05070, LHCB2.2 (Photosystem II light harvesting complex gene 2.2); chlorophyll binding];[AT2G05100, LHCB2.1 (Photosystem II light harvesting complex gene 2.1); chlorophyll binding]	2.07052	0.597191	3.50554	0.731353		3.54478
263391_at	AT2G11810	MGD3; MGDC (monogalactosyldiacylglycerol synthase type C); 1,2-diacylglycerol 3-beta-galactosyltransferase	1.09977	4.51163	0.982993	4.33023	3.00509	1.71542	2.08419	1.50533
263409_at	AT2G04063	glycine-rich protein	4.14493	1.05926	2.08696	0.422222	1.20343			1.28391
263560_s_at	AT2G15370;AT2G15350	[AT2G15370, FUT5 (Fucosyltransferase 5); fucosyltransferase/ transferase, transferring glycosyl groups];[AT2G15350, FUT10 (fucosyltransferase 10); fucosyltransferase/ transferase, transferring glycosyl groups]	1.25072	2.2412	0.902946	2.04037		1.10417
263565_at	AT2G15390	FUT4 (fucosyltransferase 4); fucosyltransferase/ transferase, transferring glycosyl groups	1.03991	2.28076	1.10628	2.22877	3.33372		1.50288
263773_at	AT2G21370	xylulose kinase, putative	2.7931	2.94545	3.41379	1.34545	1.4987		1.54764	1.26426
263783_at	AT2G46400	WRKY46 (WRKY DNA-binding protein 46); transcription factor	1.93731	2.26437	1.85986	2.13649	4.10004		2.30825
263985_at	AT2G42750	DNAJ heat shock N-terminal domain-containing protein	1.68718	2.36606	1.24	2.1726	2.56879	1.2383		1.26549
264022_at	AT2G21185	unknown protein	2.12928	1.66124	2.04348	1.68657	1.47463			1.38868
264034_s_at	AT2G03590;AT2G03600	[AT2G03590, ATUPS1 (Arabidopsis thaliana ureide permease 1); allantoin uptake transmembrane transporter];[AT2G03600, ATUPS3 (Arabidopsis thaliana ureide permease 3)]	0.948499	3.95108	0.886764	3.2327	1.91344	2.25298
264391_at	AT1G11920	pectate lyase family protein	5.04762	2.52381	1.71429	4.71429	1.06647			1.6783
264434_at	AT1G10340	ankyrin repeat family protein	1.91325	3.44141	1.45924	2.74499	1.7484
264562_at	AT1G55760	BTB/POZ domain-containing protein	1.81196	6.0403	1.4385	4.67007		1.62358	3.29172	1.82819
264590_at	AT2G17710	similar to unnamed protein product [Vitis vinifera] (GB:CAO42932.1)	1.59043	3.23385	1.3838	2.63914	16.743	5.19275	2.15681	1.84636
264767_at	AT1G61380	S-locus protein kinase, putative	1.2244	2.35539	1.25084	2.25	2.2213
264777_at	AT1G08630	THA1 (THREONINE ALDOLASE 1); aldehyde-lyase/ threonine aldolase	1.17367	3.89091	1.15905	3.55758	4.48174
264788_at	AT2G17880	DNAJ heat shock protein, putative	1.9697	3.09524	8.63636	1.28571	3.27635			2.85112
264907_at	AT2G17280	phosphoglycerate/bisphosphoglycerate mutase family protein	0.957885	2.63869	0.918308	2.40521	3.87902	1.59262	1.07273	1.11627
264968_at	AT1G67360	rubber elongation factor (REF) family protein	1.33866	2.60858	1.31802	2.55905	2.30453	1.19186	1.97675	1.34921
265028_at	AT1G24530	transducin family protein / WD-40 repeat family protein	2.45423	1.15438	2.48156	1.23084	1.57214			1.37305
265203_at	AT2G36630	similar to unknown protein [Arabidopsis thaliana] (TAIR:AT2G25737.1); similar to unnamed protein product [Vitis vinifera] (GB:CAO16008.1); contains InterPro domain Protein of unknown function DUF81; (InterPro:IPR002781)	0.867181	3.06533	0.715272	3.01508	1.90329
265417_at	AT2G20920	similar to unnamed protein product [Vitis vinifera] (GB:CAO47410.1)	1.34717	2.4682	1.14761	2.31994	1.44384
265460_at	AT2G46600	calcium-binding protein, putative	1.97422	5.26038	2.03654	5.27283	1.84327		1.69294
265539_at	AT2G15830	similar to unknown protein [Arabidopsis thaliana] (TAIR:AT4G33960.1)	2.7619	4.16853	1.87192	2.84015	4.34019	2.41895	1.76428	1.62321
265680_at	AT2G32150	haloacid dehalogenase-like hydrolase family protein	1.84426	2.26407	1.56333	2.02958	4.58597		2.09963	1.98018
265682_at	AT2G24390	similar to avirulence-responsive protein-related / avirulence induced gene (AIG) protein-related [Arabidopsis thaliana] (TAIR:AT4G31310.1); similar to unnamed protein product [Vitis vinifera] (GB:CAO43968.1); contains InterPro domain Butirosin biosynthesis, BtrG-like (InterPro:IPR013024); contains InterPro domain AIG2-like (InterPro:IPR009288)	1.31253	3.16667	1.04869	2.95181	4.00903	1.58055	1.62113	1.32118
265709_at	AT2G03540	transposable element gene	4.21858	8.87356	3.93443	10.1379	4.29518
265710_at	AT2G03370	serine carboxypeptidase	1.79466	2.54691	1.49367	3.78443		1.47501	2.09954	1.52126
265713_at	AT2G03530	UPS2 (UREIDE PERMEASE 2)	1.04915	2.30467	1.2311	2.2662	6.42846		1.56689	1.37582
265722_at	AT2G40100	LHCB4.3 (LIGHT HARVESTING COMPLEX PSII); chlorophyll binding	1.49367	2.56522	1.07278	2.11413	2.00867		1.27897	1.4774
265723_at	AT2G32140	transmembrane receptor	2.60274	5.25952	2.54795	5.63322	2.94096
266246_at	AT2G27690	CYP94C1 (cytochrome P450, family 94, subfamily C, polypeptide 1); oxygen binding	1.23434	4.64629	1.2297	3.29258	4.36998
266364_at	AT2G41230	unknown protein	1.50736	2.77924	1.45107	3.24752		1.68268		1.28004
266371_at	AT2G41410	calmodulin, putative	1.74979	2.17046	1.88565	2.31282	1.57232
266474_at	AT2G31110	similar to unknown protein [Arabidopsis thaliana] (TAIR:AT2G42570.1); similar to unnamed protein product [Vitis vinifera] (GB:CAO69853.1); contains InterPro domain Protein of unknown function DUF231, plant (InterPro:IPR004253)	1.61021	2.33851	1.49454	2.55151		1.56921	1.56799	1.38815
266502_at	AT2G47720	similar to AtATG18a (Arabidopsis thaliana homolog of yeast autophagy 18 (ATG18) a) [Arabidopsis thaliana] (TAIR:AT3G62770.2); contains domain PTHR11227 (PTHR11227); contains domain PTHR11227:SF1 (PTHR11227:SF1)	0.8107	2.08466	1.06173	2.47619	1.20382	1.16146	2.83652	1.8634
266572_at	AT2G23840	HNH endonuclease domain-containing protein	1.88558	4.9616	1.70578	5.65899	4.56953		1.79593	1.45288
266617_at	AT2G29670	binding	1.78646	3.11854	1.74285	3.16277	2.48911		1.95543	1.45098
266695_at	AT2G19810	zinc finger (CCCH-type) family protein	2.93413	2.31964	2.22828	1.767	1.23682		1.6587	2.18855
266743_at	AT2G02990	RNS1 (RIBONUCLEASE 1); endoribonuclease	1.5179	3.62703	1.63321	4.57135	13.3464	3.46971
266835_at	AT2G29990	NDA2 (ALTERNATIVE NAD(P)H DEHYDROGENASE 2); NADH dehydrogenase	1.37195	3.90765	1.03169	3.41946	2.64693	1.66423	2.03482	1.47375
266900_at	AT2G34610	similar to unknown protein [Arabidopsis thaliana] (TAIR:AT1G30190.1); similar to unnamed protein product [Tetraodon nigroviridis] (GB:CAG12037.1)	4.33333	2.03695	2.12264	2.35477		3.40806
267077_at	AT2G40970	myb family transcription factor	2.22862	2.3956	1.82528	2.14386	1.53999		1.68977	1.51554
267116_at	AT2G32560	F-box family protein	2.21133	2.67987	2.20588	2.81584	1.18786		2.21183	2.06506
267250_at	AT2G23060	GCN5-related N-acetyltransferase (GNAT) family protein	5.54545	6.42105	1.54545	6.94737		1.23701
267315_at	no_match	no_match	1.44188	2.24633	1.47953	2.0088	2.3171
267425_at	AT2G34810	FAD-binding domain-containing protein	1.80908	2.63927	1.23944	2.60274		1.52233	2.70329	2.00344
267497_at	AT2G30540	glutaredoxin family protein	3.99061	0.529595	6.11268	0.642991	1.57458		2.49725	2.35373
267516_at	AT2G30520	RPT2 (ROOT PHOTOTROPISM 2); protein binding	2.14537	0.810547	2.97525	0.902199	1.93941
aNitrate-treated NLP6-SUPRD/WT >1, p<0.05 (Ref 21).
